# Supplementary material for: Immune infiltration phenotypes of prostate adenocarcinoma and their clinical implications
Source: Cancer Med. 2021 Jun 15;10(15):5358–74. doi: 10.1002/cam4.4063 (PMC8335836; doi:10.1002/cam4.4063)
Supplement: Supplementary file 7 — Table S1 [file CAM4-10-5358-s005.xlsx]

## Sheet: GSEA_zong
Term	Enrichment Score	NES	P value	P adjust	q values
NAKAYAMA_SOFT_TISSUE_TUMORS_PCA1_UP	0.907634	2.55545	0.00106496	0.00463563	0.00227828
POOLA_INVASIVE_BREAST_CANCER_UP	0.832623	2.51098	0.000999001	0.00463563	0.00227828
WALLACE_PROSTATE_CANCER_RACE_UP	0.829558	2.50628	0.000999001	0.00463563	0.00227828
GO_CHEMOKINE_MEDIATED_SIGNALING_PATHWAY	0.896161	2.50156	0.00107296	0.00463563	0.00227828
MCLACHLAN_DENTAL_CARIES_UP	0.833564	2.50109	0.001	0.00463563	0.00227828
SMID_BREAST_CANCER_NORMAL_LIKE_UP	0.818629	2.47844	0.000999001	0.00463563	0.00227828
REACTOME_CHEMOKINE_RECEPTORS_BIND_CHEMOKINES	0.903154	2.4406	0.00112108	0.00463563	0.00227828
SCHUETZ_BREAST_CANCER_DUCTAL_INVASIVE_UP	0.804379	2.43639	0.000999001	0.00463563	0.00227828
LIU_PROSTATE_CANCER_DN	0.795319	2.40864	0.000999001	0.00463563	0.00227828
GO_LEUKOCYTE_CHEMOTAXIS	0.83292	2.40753	0.00103093	0.00463563	0.00227828
KIM_GLIS2_TARGETS_UP	0.844469	2.39784	0.00105708	0.00463563	0.00227828
KUROZUMI_RESPONSE_TO_ONCOCYTIC_VIRUS	0.901933	2.39382	0.00114548	0.00463563	0.00227828
KEGG_CYTOKINE_CYTOKINE_RECEPTOR_INTERACTION	0.792962	2.38452	0.001	0.00463563	0.00227828
ANASTASSIOU_MULTICANCER_INVASIVENESS_SIGNATURE	0.857062	2.38279	0.00107643	0.00463563	0.00227828
JAATINEN_HEMATOPOIETIC_STEM_CELL_DN	0.796327	2.38236	0.00100301	0.00463563	0.00227828
GO_CHEMOKINE_RECEPTOR_BINDING	0.873111	2.37913	0.00110619	0.00463563	0.00227828
FLECHNER_BIOPSY_KIDNEY_TRANSPLANT_REJECTED_VS_OK_UP	0.836219	2.37641	0.00105485	0.00463563	0.00227828
GO_POSITIVE_REGULATION_OF_T_CELL_PROLIFERATION	0.827816	2.37427	0.00103842	0.00463563	0.00227828
BOSCO_TH1_CYTOTOXIC_MODULE	0.820435	2.36945	0.00103093	0.00463563	0.00227828
GO_CELL_CHEMOTAXIS	0.803389	2.36224	0.00101626	0.00463563	0.00227828
GO_ADAPTIVE_IMMUNE_RESPONSE	0.786313	2.36212	0.00100301	0.00463563	0.00227828
PICCALUGA_ANGIOIMMUNOBLASTIC_LYMPHOMA_UP	0.790532	2.36207	0.00100301	0.00463563	0.00227828
GO_CHEMOKINE_ACTIVITY	0.884396	2.36145	0.00113895	0.00463563	0.00227828
GO_MYELOID_LEUKOCYTE_MIGRATION	0.822369	2.35823	0.00104058	0.00463563	0.00227828
TURASHVILI_BREAST_LOBULAR_CARCINOMA_VS_DUCTAL_NORMAL_UP	0.844389	2.358	0.00107527	0.00463563	0.00227828
GO_GRANULOCYTE_MIGRATION	0.835488	2.35233	0.00106496	0.00463563	0.00227828
LINDGREN_BLADDER_CANCER_CLUSTER_2B	0.777348	2.35109	0.001	0.00463563	0.00227828
ALTEMEIER_RESPONSE_TO_LPS_WITH_MECHANICAL_VENTILATION	0.805899	2.35004	0.00102145	0.00463563	0.00227828
GO_LYMPHOCYTE_MIGRATION	0.876114	2.34902	0.0011325	0.00463563	0.00227828
SMID_BREAST_CANCER_LUMINAL_B_DN	0.773582	2.34797	0.001	0.00463563	0.00227828
GO_POSITIVE_REGULATION_OF_LEUKOCYTE_CHEMOTAXIS	0.82738	2.34707	0.00105708	0.00463563	0.00227828
GO_REGULATION_OF_T_CELL_PROLIFERATION	0.799565	2.34309	0.00101729	0.00463563	0.00227828
LIAN_LIPA_TARGETS_3M	0.852778	2.34012	0.00110865	0.00463563	0.00227828
GO_REGULATION_OF_INTERFERON_GAMMA_PRODUCTION	0.816897	2.33881	0.00104384	0.00463563	0.00227828
GO_POSITIVE_REGULATION_OF_CELL_ACTIVATION	0.774057	2.33746	0.001	0.00463563	0.00227828
GO_LEUKOCYTE_MIGRATION	0.776183	2.33378	0.001	0.00463563	0.00227828
GAURNIER_PSMD4_TARGETS	0.830739	2.32989	0.00107181	0.00463563	0.00227828
ICHIBA_GRAFT_VERSUS_HOST_DISEASE_35D_UP	0.797625	2.32591	0.00102145	0.00463563	0.00227828
GO_CYTOKINE_ACTIVITY	0.776429	2.322	0.00100503	0.00463563	0.00227828
GO_EXTERNAL_SIDE_OF_PLASMA_MEMBRANE	0.772293	2.31169	0.00100402	0.00463563	0.00227828
GO_CCR_CHEMOKINE_RECEPTOR_BINDING	0.901341	2.311	0.00118906	0.00463563	0.00227828
GO_REGULATION_OF_LEUKOCYTE_PROLIFERATION	0.773579	2.31072	0.00100301	0.00463563	0.00227828
VERHAAK_AML_WITH_NPM1_MUTATED_UP	0.777155	2.30838	0.00100705	0.00463563	0.00227828
QI_PLASMACYTOMA_UP	0.766665	2.30545	0.001	0.00463563	0.00227828
GO_REGULATION_OF_HOMOTYPIC_CELL_CELL_ADHESION	0.763163	2.30488	0.001	0.00463563	0.00227828
GO_REGULATION_OF_LEUKOCYTE_CHEMOTAXIS	0.803609	2.30484	0.00103842	0.00463563	0.00227828
GO_POSITIVE_REGULATION_OF_LEUKOCYTE_MIGRATION	0.798975	2.30211	0.00103734	0.00463563	0.00227828
GO_REGULATION_OF_LEUKOCYTE_MIGRATION	0.78404	2.30133	0.00101317	0.00463563	0.00227828
GO_REGULATION_OF_LEUKOCYTE_MEDIATED_IMMUNITY	0.781415	2.29927	0.0010142	0.00463563	0.00227828
GO_POSITIVE_REGULATION_OF_CYTOKINE_BIOSYNTHETIC_PROCESS	0.837611	2.2985	0.00110865	0.00463563	0.00227828
GO_POSITIVE_REGULATION_OF_CELL_CELL_ADHESION	0.764848	2.29547	0.001	0.00463563	0.00227828
WORSCHECH_TUMOR_REJECTION_UP	0.84237	2.29536	0.00110619	0.00463563	0.00227828
GO_POSITIVE_REGULATION_OF_INTERFERON_GAMMA_PRODUCTION	0.825564	2.29522	0.00107643	0.00463563	0.00227828
HOLLERN_EMT_BREAST_TUMOR_UP	0.795734	2.29438	0.0010352	0.00463563	0.00227828
GO_LYMPHOCYTE_COSTIMULATION	0.810782	2.28945	0.00105932	0.00463563	0.00227828
GO_REGULATION_OF_CELL_KILLING	0.822732	2.28734	0.00107643	0.00463563	0.00227828
GO_CELLULAR_RESPONSE_TO_INTERFERON_GAMMA	0.786966	2.28363	0.00102145	0.00463563	0.00227828
SENGUPTA_NASOPHARYNGEAL_CARCINOMA_WITH_LMP1_DN	0.77428	2.28167	0.00101317	0.00463563	0.00227828
GO_POSITIVE_REGULATION_OF_LEUKOCYTE_PROLIFERATION	0.780275	2.28115	0.00101833	0.00463563	0.00227828
BOYLAN_MULTIPLE_MYELOMA_PCA1_UP	0.794274	2.27743	0.00104058	0.00463563	0.00227828
GO_INFLAMMATORY_RESPONSE	0.752519	2.27733	0.000999001	0.00463563	0.00227828
REACTOME_GENERATION_OF_SECOND_MESSENGER_MOLECULES	0.914697	2.27555	0.00123001	0.00463563	0.00227828
GO_POSITIVE_REGULATION_OF_INFLAMMATORY_RESPONSE	0.787563	2.27452	0.00103093	0.00463563	0.00227828
BASSO_CD40_SIGNALING_UP	0.790649	2.27333	0.00103627	0.00463563	0.00227828
GO_LYMPHOCYTE_CHEMOTAXIS	0.881888	2.27201	0.00119332	0.00463563	0.00227828
GO_POSITIVE_REGULATION_OF_CHEMOTAXIS	0.781791	2.27141	0.00101937	0.00463563	0.00227828
GO_REGULATION_OF_LYMPHOCYTE_MEDIATED_IMMUNITY	0.785758	2.27121	0.00103093	0.00463563	0.00227828
KEGG_INTESTINAL_IMMUNE_NETWORK_FOR_IGA_PRODUCTION	0.84751	2.27104	0.00112867	0.00463563	0.00227828
GO_POSITIVE_REGULATION_OF_IMMUNE_RESPONSE	0.747676	2.271	0.000999001	0.00463563	0.00227828
GO_REGULATION_OF_CELL_ACTIVATION	0.749154	2.2681	0.000999001	0.00463563	0.00227828
HINATA_NFKB_TARGETS_KERATINOCYTE_UP	0.796423	2.2681	0.00105042	0.00463563	0.00227828
HOSHIDA_LIVER_CANCER_SUBCLASS_S1	0.755569	2.26718	0.001	0.00463563	0.00227828
RODWELL_AGING_KIDNEY_UP	0.748942	2.2665	0.000999001	0.00463563	0.00227828
VECCHI_GASTRIC_CANCER_ADVANCED_VS_EARLY_UP	0.76697	2.26566	0.0010101	0.00463563	0.00227828
GO_POSITIVE_REGULATION_OF_IMMUNE_SYSTEM_PROCESS	0.745156	2.26546	0.000999001	0.00463563	0.00227828
LIM_MAMMARY_STEM_CELL_UP	0.747969	2.26536	0.000999001	0.00463563	0.00227828
KEGG_HEMATOPOIETIC_CELL_LINEAGE	0.797711	2.26507	0.00105708	0.00463563	0.00227828
GO_REGULATION_OF_CYTOKINE_BIOSYNTHETIC_PROCESS	0.78934	2.26392	0.00103842	0.00463563	0.00227828
KEGG_CHEMOKINE_SIGNALING_PATHWAY	0.760199	2.26367	0.00100301	0.00463563	0.00227828
GO_CYTOKINE_MEDIATED_SIGNALING_PATHWAY	0.747975	2.26337	0.000999001	0.00463563	0.00227828
GO_ADAPTIVE_IMMUNE_RESPONSE_BASED_ON_SOMATIC_RECOMBINATION_OF_IMMUNE_RECEPTORS_BUILT_FROM_IMMUNOGLOBULIN_SUPERFAMILY_DOMAINS	0.776889	2.26323	0.00102145	0.00463563	0.00227828
GO_RESPONSE_TO_INTERFERON_GAMMA	0.773915	2.26258	0.00101729	0.00463563	0.00227828
KEGG_LEISHMANIA_INFECTION	0.805761	2.25984	0.00107181	0.00463563	0.00227828
GO_MONOCYTE_CHEMOTAXIS	0.867429	2.25958	0.00116686	0.00463563	0.00227828
WIELAND_UP_BY_HBV_INFECTION	0.787726	2.25866	0.00104058	0.00463563	0.00227828
TAKEDA_TARGETS_OF_NUP98_HOXA9_FUSION_8D_DN	0.756003	2.25822	0.00100301	0.00463563	0.00227828
GO_POSITIVE_REGULATION_OF_LEUKOCYTE_MEDIATED_IMMUNITY	0.794488	2.25782	0.00105485	0.00463563	0.00227828
REACTOME_IMMUNOREGULATORY_INTERACTIONS_BETWEEN_A_LYMPHOID_AND_A_NON_LYMPHOID_CELL	0.81567	2.25398	0.00108932	0.00463563	0.00227828
GO_GLYCOSAMINOGLYCAN_BINDING	0.753948	2.25391	0.001002	0.00463563	0.00227828
GO_ACTIVATION_OF_IMMUNE_RESPONSE	0.745241	2.25276	0.001	0.00463563	0.00227828
BOQUEST_STEM_CELL_UP	0.748925	2.2521	0.001	0.00463563	0.00227828
GO_POSITIVE_REGULATION_OF_RESPONSE_TO_WOUNDING	0.765613	2.25117	0.00101626	0.00463563	0.00227828
CLASPER_LYMPHATIC_VESSELS_DURING_METASTASIS_DN	0.873722	2.25097	0.00119332	0.00463563	0.00227828
LIANG_SILENCED_BY_METHYLATION_2	0.826473	2.24925	0.00110619	0.00463563	0.00227828
GAL_LEUKEMIC_STEM_CELL_DN	0.748098	2.24884	0.001001	0.00463563	0.00227828
GO_POSITIVE_REGULATION_OF_LYMPHOCYTE_DIFFERENTIATION	0.793239	2.24872	0.00105708	0.00463563	0.00227828
KEGG_PRIMARY_IMMUNODEFICIENCY	0.87287	2.24797	0.0011919	0.00463563	0.00227828
REACTOME_TCR_SIGNALING	0.829265	2.24705	0.00111732	0.00463563	0.00227828
GO_REGULATION_OF_IMMUNE_RESPONSE	0.739284	2.24695	0.000999001	0.00463563	0.00227828
GO_REGULATION_OF_ADAPTIVE_IMMUNE_RESPONSE	0.77036	2.24421	0.00102145	0.00463563	0.00227828
GO_REGULATION_OF_INFLAMMATORY_RESPONSE	0.743461	2.24413	0.000999001	0.00463563	0.00227828
WESTON_VEGFA_TARGETS_6HR	0.819584	2.2438	0.00110865	0.00463563	0.00227828
PID_TCR_PATHWAY	0.803023	2.2437	0.00107296	0.00463563	0.00227828
WONG_ENDMETRIUM_CANCER_DN	0.79034	2.24199	0.00105708	0.00463563	0.00227828
FARMER_BREAST_CANCER_CLUSTER_1	0.84926	2.24117	0.00114943	0.00463563	0.00227828
KEGG_CELL_ADHESION_MOLECULES_CAMS	0.768337	2.24113	0.00102041	0.00463563	0.00227828
LIAN_LIPA_TARGETS_6M	0.793404	2.24038	0.00105932	0.00463563	0.00227828
HADDAD_T_LYMPHOCYTE_AND_NK_PROGENITOR_DN	0.810748	2.24038	0.00108932	0.00463563	0.00227828
GO_REGULATION_OF_CELL_CELL_ADHESION	0.740081	2.24002	0.000999001	0.00463563	0.00227828
GO_EXTRACELLULAR_STRUCTURE_ORGANIZATION	0.74134	2.23951	0.001	0.00463563	0.00227828
VERHAAK_GLIOBLASTOMA_MESENCHYMAL	0.748482	2.23924	0.00100503	0.00463563	0.00227828
WINTER_HYPOXIA_DN	0.83255	2.23911	0.0011274	0.00463563	0.00227828
PID_IL12_2PATHWAY	0.804738	2.23732	0.00107643	0.00463563	0.00227828
GO_LEUKOCYTE_ACTIVATION	0.739056	2.23565	0.001	0.00463563	0.00227828
LENAOUR_DENDRITIC_CELL_MATURATION_DN	0.766314	2.23461	0.00102145	0.00463563	0.00227828
GO_POSITIVE_REGULATION_OF_LYMPHOCYTE_MEDIATED_IMMUNITY	0.797787	2.23401	0.00107296	0.00463563	0.00227828
SANA_TNF_SIGNALING_UP	0.785655	2.23192	0.0010582	0.00463563	0.00227828
GO_ANTIGEN_RECEPTOR_MEDIATED_SIGNALING_PATHWAY	0.754814	2.23129	0.0010101	0.00463563	0.00227828
TAKEDA_TARGETS_OF_NUP98_HOXA9_FUSION_10D_DN	0.763703	2.23106	0.00101937	0.00463563	0.00227828
GO_POSITIVE_REGULATION_OF_CYTOKINE_PRODUCTION	0.737543	2.23101	0.001	0.00463563	0.00227828
GO_REGULATION_OF_LEUKOCYTE_MEDIATED_CYTOTOXICITY	0.819538	2.23038	0.00110619	0.00463563	0.00227828
TURASHVILI_BREAST_LOBULAR_CARCINOMA_VS_LOBULAR_NORMAL_DN	0.788588	2.22967	0.0010582	0.00463563	0.00227828
GO_MYELOID_LEUKOCYTE_ACTIVATION	0.778046	2.22949	0.00104058	0.00463563	0.00227828
SEKI_INFLAMMATORY_RESPONSE_LPS_UP	0.787523	2.22903	0.00106045	0.00463563	0.00227828
GO_CYTOKINE_RECEPTOR_ACTIVITY	0.783372	2.22623	0.00105485	0.00463563	0.00227828
GO_POSITIVE_REGULATION_OF_ERK1_AND_ERK2_CASCADE	0.756453	2.22456	0.00101626	0.00463563	0.00227828
GO_REGULATION_OF_CYTOKINE_SECRETION	0.760394	2.22401	0.00101833	0.00463563	0.00227828
WESTON_VEGFA_TARGETS	0.770366	2.22221	0.00103413	0.00463563	0.00227828
GO_REGULATION_OF_TUMOR_NECROSIS_FACTOR_SUPERFAMILY_CYTOKINE_PRODUCTION	0.774927	2.22196	0.00104058	0.00463563	0.00227828
WILENSKY_RESPONSE_TO_DARAPLADIB	0.884079	2.22152	0.00121212	0.00463563	0.00227828
HELLER_SILENCED_BY_METHYLATION_UP	0.73531	2.22044	0.000999001	0.00463563	0.00227828
GO_CELLULAR_RESPONSE_TO_INTERLEUKIN_1	0.781828	2.21997	0.00105708	0.00463563	0.00227828
NABA_SECRETED_FACTORS	0.733255	2.2199	0.000999001	0.00463563	0.00227828
GO_INNATE_IMMUNE_RESPONSE	0.730867	2.2198	0.000999001	0.00463563	0.00227828
GO_REGULATION_OF_LYMPHOCYTE_MIGRATION	0.861517	2.21953	0.00119332	0.00463563	0.00227828
GO_REGULATION_OF_LYMPHOCYTE_DIFFERENTIATION	0.760695	2.21915	0.00102145	0.00463563	0.00227828
TONKS_TARGETS_OF_RUNX1_RUNX1T1_FUSION_HSC_DN	0.746184	2.21805	0.00100604	0.00463563	0.00227828
GO_POSITIVE_REGULATION_OF_DEFENSE_RESPONSE	0.733155	2.21761	0.001	0.00463563	0.00227828
GO_G_PROTEIN_COUPLED_CHEMOATTRACTANT_RECEPTOR_ACTIVITY	0.913732	2.21744	0.00125	0.00463563	0.00227828
GO_POSITIVE_REGULATION_OF_ADAPTIVE_IMMUNE_RESPONSE	0.784815	2.21613	0.00105932	0.00463563	0.00227828
ICHIBA_GRAFT_VERSUS_HOST_DISEASE_D7_UP	0.768148	2.21581	0.00103413	0.00463563	0.00227828
GO_POSITIVE_REGULATION_OF_LEUKOCYTE_DIFFERENTIATION	0.759099	2.2155	0.00101937	0.00463563	0.00227828
MARKEY_RB1_ACUTE_LOF_DN	0.739097	2.21528	0.001001	0.00463563	0.00227828
GO_LYMPHOCYTE_ACTIVATION	0.731483	2.21454	0.000999001	0.00463563	0.00227828
LINDSTEDT_DENDRITIC_CELL_MATURATION_A	0.792575	2.21451	0.00107296	0.00463563	0.00227828
GO_REGULATION_OF_ALPHA_BETA_T_CELL_ACTIVATION	0.791679	2.21323	0.00107411	0.00463563	0.00227828
HUPER_BREAST_BASAL_VS_LUMINAL_UP	0.813042	2.2127	0.00110619	0.00463563	0.00227828
GO_NEGATIVE_REGULATION_OF_LEUKOCYTE_PROLIFERATION	0.791735	2.21217	0.00107296	0.00463563	0.00227828
PETROVA_PROX1_TARGETS_DN	0.795325	2.21115	0.00107643	0.00463563	0.00227828
GO_POSITIVE_REGULATION_OF_RESPONSE_TO_EXTERNAL_STIMULUS	0.732096	2.20988	0.001	0.00463563	0.00227828
GO_POSITIVE_REGULATION_OF_IMMUNE_EFFECTOR_PROCESS	0.751964	2.20888	0.00101523	0.00463563	0.00227828
MARKEY_RB1_CHRONIC_LOF_DN	0.763995	2.20819	0.00102987	0.00463563	0.00227828
GO_CELLULAR_RESPONSE_TO_CYTOKINE_STIMULUS	0.727187	2.2078	0.000999001	0.00463563	0.00227828
VART_KSHV_INFECTION_ANGIOGENIC_MARKERS_UP	0.749093	2.20709	0.00101317	0.00463563	0.00227828
REACTOME_COSTIMULATION_BY_THE_CD28_FAMILY	0.797775	2.20453	0.00108932	0.00463563	0.00227828
GO_CYTOKINE_RECEPTOR_BINDING	0.731433	2.20445	0.001	0.00463563	0.00227828
HECKER_IFNB1_TARGETS	0.773276	2.2044	0.00104932	0.00463563	0.00227828
VILIMAS_NOTCH1_TARGETS_UP	0.813487	2.20429	0.00111732	0.00463563	0.00227828
GO_LEUKOCYTE_DIFFERENTIATION	0.729391	2.20218	0.000999001	0.00463563	0.00227828
KUNINGER_IGF1_VS_PDGFB_TARGETS_UP	0.776626	2.20162	0.00105708	0.00463563	0.00227828
GO_B_CELL_MEDIATED_IMMUNITY	0.787279	2.20093	0.00107411	0.00463563	0.00227828
SWEET_LUNG_CANCER_KRAS_DN	0.727094	2.20005	0.000999001	0.00463563	0.00227828
GO_REGULATION_OF_T_CELL_DIFFERENTIATION	0.763012	2.20003	0.0010352	0.00463563	0.00227828
RODWELL_AGING_KIDNEY_NO_BLOOD_UP	0.736195	2.199	0.00100402	0.00463563	0.00227828
GO_REGULATION_OF_GRANULOCYTE_CHEMOTAXIS	0.850643	2.19845	0.00118483	0.00463563	0.00227828
GO_POSITIVE_REGULATION_OF_TUMOR_NECROSIS_FACTOR_SUPERFAMILY_CYTOKINE_PRODUCTION	0.802879	2.19806	0.00110865	0.00463563	0.00227828
GO_POSITIVE_REGULATION_OF_CELL_ADHESION	0.72617	2.19791	0.000999001	0.00463563	0.00227828
JECHLINGER_EPITHELIAL_TO_MESENCHYMAL_TRANSITION_UP	0.783572	2.19761	0.00107181	0.00463563	0.00227828
GO_EXTRACELLULAR_MATRIX	0.726017	2.19638	0.001	0.00463563	0.00227828
NABA_CORE_MATRISOME	0.727061	2.19553	0.000999001	0.00463563	0.00227828
TAKEDA_TARGETS_OF_NUP98_HOXA9_FUSION_16D_UP	0.744746	2.19464	0.00101317	0.00463563	0.00227828
GO_IMMUNE_RESPONSE_REGULATING_CELL_SURFACE_RECEPTOR_SIGNALING_PATHWAY	0.726932	2.19445	0.000999001	0.00463563	0.00227828
GO_MULTICELLULAR_ORGANISMAL_MACROMOLECULE_METABOLIC_PROCESS	0.78207	2.19375	0.00107181	0.00463563	0.00227828
GO_REGULATION_OF_B_CELL_ACTIVATION	0.762154	2.19363	0.00103734	0.00463563	0.00227828
GO_REGULATION_OF_RESPONSE_TO_WOUNDING	0.725271	2.19326	0.001	0.00463563	0.00227828
GO_PROTEINACEOUS_EXTRACELLULAR_MATRIX	0.724468	2.19182	0.001	0.00463563	0.00227828
SANA_RESPONSE_TO_IFNG_UP	0.775067	2.19144	0.0010582	0.00463563	0.00227828
LEE_DIFFERENTIATING_T_LYMPHOCYTE	0.737424	2.19127	0.00100806	0.00463563	0.00227828
REACTOME_G_ALPHA_I_SIGNALLING_EVENTS	0.736193	2.19084	0.00100301	0.00463563	0.00227828
PETROVA_ENDOTHELIUM_LYMPHATIC_VS_BLOOD_DN	0.744287	2.18846	0.00101626	0.00463563	0.00227828
KAMIKUBO_MYELOID_CEBPA_NETWORK	0.875604	2.18831	0.0012285	0.00463563	0.00227828
GO_NEGATIVE_REGULATION_OF_IMMUNE_RESPONSE	0.755965	2.18815	0.00102669	0.00463563	0.00227828
GO_B_CELL_RECEPTOR_SIGNALING_PATHWAY	0.84922	2.18706	0.0011919	0.00463563	0.00227828
CROONQUIST_STROMAL_STIMULATION_UP	0.798069	2.1849	0.00110865	0.00463563	0.00227828
GO_CELLULAR_DEFENSE_RESPONSE	0.797675	2.18382	0.00110865	0.00463563	0.00227828
GO_RESPONSE_TO_MOLECULE_OF_BACTERIAL_ORIGIN	0.722262	2.18365	0.001	0.00463563	0.00227828
KEGG_VIRAL_MYOCARDITIS	0.780994	2.18336	0.00107411	0.00463563	0.00227828
PID_IL12_STAT4_PATHWAY	0.851093	2.18217	0.00118906	0.00463563	0.00227828
GO_REGULATION_OF_CYTOKINE_PRODUCTION	0.718655	2.18102	0.000999001	0.00463563	0.00227828
KEGG_ALLOGRAFT_REJECTION	0.84639	2.17977	0.0011919	0.00463563	0.00227828
SMID_BREAST_CANCER_LUMINAL_A_UP	0.767258	2.17966	0.0010582	0.00463563	0.00227828
GO_REGULATION_OF_INTERLEUKIN_10_PRODUCTION	0.821148	2.17941	0.00114548	0.00463563	0.00227828
BIOCARTA_NKT_PATHWAY	0.867194	2.17909	0.00121212	0.00463563	0.00227828
LINDVALL_IMMORTALIZED_BY_TERT_DN	0.768277	2.17865	0.00105597	0.00463563	0.00227828
NIELSEN_GIST_AND_SYNOVIAL_SARCOMA_DN	0.912979	2.17851	0.00127065	0.00463563	0.00227828
GO_LEUKOCYTE_CELL_CELL_ADHESION	0.724824	2.17767	0.00100301	0.00463563	0.00227828
GO_REGULATION_OF_LEUKOCYTE_DIFFERENTIATION	0.726532	2.17761	0.001001	0.00463563	0.00227828
GO_POSITIVE_REGULATION_OF_HEMOPOIESIS	0.740655	2.17733	0.00101729	0.00463563	0.00227828
CHARAFE_BREAST_CANCER_LUMINAL_VS_MESENCHYMAL_DN	0.719022	2.17595	0.000999001	0.00463563	0.00227828
GO_LYMPHOCYTE_DIFFERENTIATION	0.728357	2.17512	0.00100402	0.00463563	0.00227828
HINATA_NFKB_TARGETS_FIBROBLAST_UP	0.765724	2.17433	0.00105932	0.00463563	0.00227828
GO_POSITIVE_REGULATION_OF_ALPHA_BETA_T_CELL_ACTIVATION	0.802279	2.17392	0.00111732	0.00463563	0.00227828
GO_SIDE_OF_MEMBRANE	0.71909	2.17384	0.001	0.00463563	0.00227828
GO_CELL_ACTIVATION	0.715791	2.17348	0.000999001	0.00463563	0.00227828
HOWLIN_PUBERTAL_MAMMARY_GLAND	0.77827	2.17248	0.00107296	0.00463563	0.00227828
GO_POSITIVE_REGULATION_OF_B_CELL_ACTIVATION	0.777345	2.17196	0.00107296	0.00463563	0.00227828
GO_POSITIVE_REGULATION_OF_CYTOKINE_SECRETION	0.758603	2.17192	0.00104384	0.00463563	0.00227828
GO_NEGATIVE_REGULATION_OF_LEUKOCYTE_MEDIATED_IMMUNITY	0.809774	2.17115	0.0011325	0.00463563	0.00227828
GO_HEPARIN_BINDING	0.739044	2.17092	0.00101523	0.00463563	0.00227828
GO_CYTOKINE_PRODUCTION	0.747999	2.17055	0.00102145	0.00463563	0.00227828
GO_IMMUNE_EFFECTOR_PROCESS	0.716795	2.16937	0.000999001	0.00463563	0.00227828
CROMER_TUMORIGENESIS_UP	0.785038	2.16933	0.00108932	0.00463563	0.00227828
SERVITJA_ISLET_HNF1A_TARGETS_UP	0.7365	2.16857	0.0010142	0.00463563	0.00227828
RIGGI_EWING_SARCOMA_PROGENITOR_DN	0.73044	2.16794	0.00100705	0.00463563	0.00227828
CHIANG_LIVER_CANCER_SUBCLASS_CTNNB1_DN	0.735636	2.1678	0.00101317	0.00463563	0.00227828
REACTOME_INTERFERON_GAMMA_SIGNALING	0.784915	2.16736	0.0010929	0.00463563	0.00227828
HESS_TARGETS_OF_HOXA9_AND_MEIS1_DN	0.766568	2.16732	0.00105932	0.00463563	0.00227828
GO_DENDRITIC_CELL_DIFFERENTIATION	0.849079	2.16523	0.00119474	0.00463563	0.00227828
RADAEVA_RESPONSE_TO_IFNA1_UP	0.796834	2.16447	0.00111235	0.00463563	0.00227828
TAKEDA_TARGETS_OF_NUP98_HOXA9_FUSION_10D_UP	0.728178	2.16441	0.00100705	0.00463563	0.00227828
DUNNE_TARGETS_OF_AML1_MTG8_FUSION_UP	0.800112	2.16215	0.00112108	0.00463563	0.00227828
GO_RESPONSE_TO_INTERLEUKIN_1	0.748196	2.16082	0.00103093	0.00463563	0.00227828
WORSCHECH_TUMOR_EVASION_AND_TOLEROGENICITY_UP	0.852409	2.16029	0.00120337	0.00463563	0.00227828
NABA_MATRISOME_ASSOCIATED	0.709669	2.16007	0.000999001	0.00463563	0.00227828
REACTOME_PD1_SIGNALING	0.929991	2.15855	0.00130378	0.00463563	0.00227828
SMIRNOV_CIRCULATING_ENDOTHELIOCYTES_IN_CANCER_UP	0.733724	2.15832	0.00101317	0.00463563	0.00227828
GO_REGULATION_OF_ERK1_AND_ERK2_CASCADE	0.719147	2.15798	0.001	0.00463563	0.00227828
GO_REGULATION_OF_INTERLEUKIN_2_PRODUCTION	0.804546	2.15714	0.0011325	0.00463563	0.00227828
GO_POSITIVE_REGULATION_OF_LYMPHOCYTE_MIGRATION	0.867081	2.15709	0.00123001	0.00463563	0.00227828
KEGG_ASTHMA	0.863112	2.15709	0.0012285	0.00463563	0.00227828
REACTOME_CLASS_A1_RHODOPSIN_LIKE_RECEPTORS	0.714964	2.15705	0.001	0.00463563	0.00227828
GO_RESPONSE_TO_TUMOR_NECROSIS_FACTOR	0.719479	2.15648	0.001001	0.00463563	0.00227828
HELLEBREKERS_SILENCED_DURING_TUMOR_ANGIOGENESIS	0.760399	2.15583	0.00105708	0.00463563	0.00227828
BOSCO_INTERFERON_INDUCED_ANTIVIRAL_MODULE	0.762372	2.15555	0.0010582	0.00463563	0.00227828
GO_REGULATION_OF_INTERLEUKIN_6_PRODUCTION	0.748496	2.15431	0.00103734	0.00463563	0.00227828
LINDGREN_BLADDER_CANCER_HIGH_RECURRENCE	0.800682	2.1534	0.0011274	0.00463563	0.00227828
GO_RESPONSE_TO_CYTOKINE	0.707737	2.15334	0.000999001	0.00463563	0.00227828
MUELLER_METHYLATED_IN_GLIOBLASTOMA	0.821121	2.15289	0.00115875	0.00463563	0.00227828
GO_EXTRACELLULAR_MATRIX_COMPONENT	0.738112	2.15233	0.00102041	0.00463563	0.00227828
GO_CELL_ACTIVATION_INVOLVED_IN_IMMUNE_RESPONSE	0.736546	2.15178	0.00101729	0.00463563	0.00227828
PID_CD8_TCR_DOWNSTREAM_PATHWAY	0.77072	2.1514	0.00107296	0.00463563	0.00227828
GO_LEUKOCYTE_PROLIFERATION	0.754958	2.15138	0.00105374	0.00463563	0.00227828
GO_REGULATION_OF_B_CELL_MEDIATED_IMMUNITY	0.814881	2.15044	0.00114943	0.00463563	0.00227828
GO_REGULATION_OF_NATURAL_KILLER_CELL_MEDIATED_IMMUNITY	0.834965	2.15035	0.0011919	0.00463563	0.00227828
GO_MYELOID_DENDRITIC_CELL_ACTIVATION	0.871952	2.1495	0.00124688	0.00463563	0.00227828
GO_TAXIS	0.710187	2.14939	0.000999001	0.00463563	0.00227828
GO_COMPLEMENT_ACTIVATION	0.801791	2.14853	0.00112867	0.00463563	0.00227828
GO_REGULATION_OF_ACTIVATED_T_CELL_PROLIFERATION	0.819438	2.14848	0.00115875	0.00463563	0.00227828
GO_PROTEIN_ACTIVATION_CASCADE	0.768366	2.14806	0.00107411	0.00463563	0.00227828
GRAHAM_CML_DIVIDING_VS_NORMAL_QUIESCENT_DN	0.752454	2.14802	0.00104603	0.00463563	0.00227828
GO_REGULATION_OF_CHEMOTAXIS	0.723319	2.14761	0.00100705	0.00463563	0.00227828
LIM_MAMMARY_LUMINAL_MATURE_DN	0.748891	2.14752	0.00104058	0.00463563	0.00227828
CHEMELLO_SOLEUS_VS_EDL_MYOFIBERS_UP	0.839635	2.14745	0.00119474	0.00463563	0.00227828
KUROZUMI_RESPONSE_TO_ONCOCYTIC_VIRUS_AND_CYCLIC_RGD	0.896627	2.14699	0.00126422	0.00463563	0.00227828
GO_LEUKOCYTE_MEDIATED_IMMUNITY	0.730218	2.14665	0.00101729	0.00463563	0.00227828
BIOCARTA_CTLA4_PATHWAY	0.908536	2.14568	0.00129032	0.00463563	0.00227828
TOMLINS_PROSTATE_CANCER_DN	0.818169	2.14515	0.00115875	0.00463563	0.00227828
GO_ANTIGEN_BINDING	0.756452	2.14464	0.00105708	0.00463563	0.00227828
NABA_ECM_GLYCOPROTEINS	0.71803	2.14448	0.001002	0.00463563	0.00227828
HUMMERICH_SKIN_CANCER_PROGRESSION_UP	0.750545	2.14352	0.00104932	0.00463563	0.00227828
TONKS_TARGETS_OF_RUNX1_RUNX1T1_FUSION_MONOCYTE_DN	0.787609	2.14348	0.00110619	0.00463563	0.00227828
RAMALHO_STEMNESS_DN	0.761035	2.1427	0.00106496	0.00463563	0.00227828
GO_POSITIVE_REGULATION_OF_B_CELL_MEDIATED_IMMUNITY	0.861054	2.1421	0.00123001	0.00463563	0.00227828
RASHI_RESPONSE_TO_IONIZING_RADIATION_6	0.755035	2.14184	0.00105708	0.00463563	0.00227828
PID_CD8_TCR_PATHWAY	0.786871	2.14147	0.00110619	0.00463563	0.00227828
KRASNOSELSKAYA_ILF3_TARGETS_UP	0.824649	2.14101	0.00117647	0.00463563	0.00227828
REACTOME_PEPTIDE_LIGAND_BINDING_RECEPTORS	0.722375	2.14033	0.00100705	0.00463563	0.00227828
GO_POSITIVE_REGULATION_OF_CELL_KILLING	0.821613	2.14024	0.00116686	0.00463563	0.00227828
BOYLAN_MULTIPLE_MYELOMA_C_D_DN	0.712047	2.13999	0.001001	0.00463563	0.00227828
GO_LYMPHOCYTE_MEDIATED_IMMUNITY	0.739944	2.13928	0.00102881	0.00463563	0.00227828
ROSS_AML_WITH_CBFB_MYH11_FUSION	0.789483	2.13925	0.00111732	0.00463563	0.00227828
KEGG_NOD_LIKE_RECEPTOR_SIGNALING_PATHWAY	0.774148	2.13924	0.00108932	0.00463563	0.00227828
GO_CYTOKINE_BINDING	0.748982	2.13906	0.00104932	0.00463563	0.00227828
GO_MULTICELLULAR_ORGANISM_METABOLIC_PROCESS	0.752407	2.13823	0.00105485	0.00463563	0.00227828
BROWNE_INTERFERON_RESPONSIVE_GENES	0.765597	2.13797	0.00107527	0.00463563	0.00227828
GO_T_CELL_SELECTION	0.829671	2.13748	0.00119332	0.00463563	0.00227828
KEEN_RESPONSE_TO_ROSIGLITAZONE_DN	0.740761	2.13681	0.00103413	0.00463563	0.00227828
KEGG_GRAFT_VERSUS_HOST_DISEASE	0.826176	2.13521	0.00118483	0.00463563	0.00227828
GO_T_CELL_DIFFERENTIATION	0.732931	2.13517	0.00102145	0.00463563	0.00227828
GO_T_CELL_RECEPTOR_SIGNALING_PATHWAY	0.730797	2.13499	0.00101729	0.00463563	0.00227828
GO_NEGATIVE_REGULATION_OF_CYTOKINE_PRODUCTION	0.714414	2.13464	0.00100301	0.00463563	0.00227828
DIAZ_CHRONIC_MEYLOGENOUS_LEUKEMIA_DN	0.738503	2.13462	0.00103093	0.00463563	0.00227828
CHARAFE_BREAST_CANCER_LUMINAL_VS_BASAL_DN	0.705318	2.13413	0.000999001	0.00463563	0.00227828
GO_REGULATION_OF_INTERLEUKIN_12_PRODUCTION	0.787441	2.13372	0.00111732	0.00463563	0.00227828
GO_POSITIVE_REGULATION_OF_INNATE_IMMUNE_RESPONSE	0.709741	2.13212	0.001002	0.00463563	0.00227828
GO_NEGATIVE_REGULATION_OF_CELL_ACTIVATION	0.725331	2.12997	0.0010142	0.00463563	0.00227828
BROWN_MYELOID_CELL_DEVELOPMENT_UP	0.724261	2.12914	0.00101729	0.00463563	0.00227828
GO_CELLULAR_RESPONSE_TO_BIOTIC_STIMULUS	0.724589	2.1289	0.00101833	0.00463563	0.00227828
GHANDHI_BYSTANDER_IRRADIATION_UP	0.747944	2.12832	0.00105485	0.00463563	0.00227828
RUTELLA_RESPONSE_TO_CSF2RB_AND_IL4_DN	0.704141	2.12826	0.001001	0.00463563	0.00227828
FARMER_BREAST_CANCER_CLUSTER_4	0.901013	2.12791	0.00129032	0.00463563	0.00227828
KEGG_COMPLEMENT_AND_COAGULATION_CASCADES	0.759582	2.12702	0.00107296	0.00463563	0.00227828
GO_REGULATION_OF_NEUTROPHIL_MIGRATION	0.839164	2.12672	0.00120337	0.00463563	0.00227828
GO_POSITIVE_REGULATION_OF_NEUTROPHIL_MIGRATION	0.854693	2.12627	0.00123001	0.00463563	0.00227828
PID_INTEGRIN1_PATHWAY	0.760969	2.1262	0.00107296	0.00463563	0.00227828
GO_NEGATIVE_REGULATION_OF_INTERFERON_GAMMA_PRODUCTION	0.829122	2.12583	0.00118906	0.00463563	0.00227828
GO_EXTRACELLULAR_MATRIX_STRUCTURAL_CONSTITUENT	0.750679	2.12475	0.00106045	0.00463563	0.00227828
WESTON_VEGFA_TARGETS_12HR	0.824705	2.12393	0.0011919	0.00463563	0.00227828
GO_NEGATIVE_REGULATION_OF_HOMOTYPIC_CELL_CELL_ADHESION	0.740788	2.12377	0.00104167	0.00463563	0.00227828
THUM_SYSTOLIC_HEART_FAILURE_UP	0.702438	2.12358	0.001	0.00463563	0.00227828
GO_POSITIVE_REGULATION_OF_INTERLEUKIN_6_PRODUCTION	0.760192	2.12288	0.00107527	0.00463563	0.00227828
KANG_GIST_WITH_PDGFRA_UP	0.789264	2.12269	0.0011274	0.00463563	0.00227828
LENAOUR_DENDRITIC_CELL_MATURATION_UP	0.734399	2.12265	0.00102987	0.00463563	0.00227828
PHONG_TNF_TARGETS_UP	0.76678	2.12235	0.00107991	0.00463563	0.00227828
GO_REGULATION_OF_ACUTE_INFLAMMATORY_RESPONSE	0.753704	2.12206	0.00106496	0.00463563	0.00227828
OISHI_CHOLANGIOMA_STEM_CELL_LIKE_DN	0.703262	2.12201	0.001	0.00463563	0.00227828
SCHOEN_NFKB_SIGNALING	0.82743	2.1215	0.00118906	0.00463563	0.00227828
SABATES_COLORECTAL_ADENOMA_DN	0.70359	2.12059	0.001	0.00463563	0.00227828
IGLESIAS_E2F_TARGETS_UP	0.722976	2.12052	0.0010142	0.00463563	0.00227828
GO_COLLAGEN_TRIMER	0.746357	2.11956	0.0010582	0.00463563	0.00227828
GO_COLLAGEN_BINDING	0.762317	2.11938	0.00107643	0.00463563	0.00227828
GO_NEGATIVE_REGULATION_OF_IMMUNE_EFFECTOR_PROCESS	0.736307	2.11923	0.00103734	0.00463563	0.00227828
YAMASHITA_METHYLATED_IN_PROSTATE_CANCER	0.775051	2.11904	0.00110497	0.00463563	0.00227828
GHANDHI_DIRECT_IRRADIATION_UP	0.734841	2.1188	0.0010352	0.00463563	0.00227828
GO_REGULATION_OF_SEQUESTERING_OF_CALCIUM_ION	0.7343	2.11817	0.00103413	0.00463563	0.00227828
MIKKELSEN_MEF_LCP_WITH_H3K4ME3	0.727913	2.11776	0.00101833	0.00463563	0.00227828
REACTOME_EXTRACELLULAR_MATRIX_ORGANIZATION	0.744209	2.1177	0.00105485	0.00463563	0.00227828
HAHTOLA_MYCOSIS_FUNGOIDES_CD4_UP	0.766874	2.11755	0.0010929	0.00463563	0.00227828
GO_REGULATION_OF_VASCULATURE_DEVELOPMENT	0.705271	2.1175	0.001	0.00463563	0.00227828
RICKMAN_HEAD_AND_NECK_CANCER_D	0.8258	2.11732	0.00118906	0.00463563	0.00227828
GO_REGULATION_OF_CYTOSOLIC_CALCIUM_ION_CONCENTRATION	0.708648	2.11723	0.001002	0.00463563	0.00227828
GO_EXTRACELLULAR_MATRIX_DISASSEMBLY	0.751692	2.1164	0.00106496	0.00463563	0.00227828
GO_MYELOID_LEUKOCYTE_DIFFERENTIATION	0.737796	2.11608	0.00103842	0.00463563	0.00227828
BIOCARTA_NO2IL12_PATHWAY	0.911663	2.11601	0.00130378	0.00463563	0.00227828
WANG_ESOPHAGUS_CANCER_VS_NORMAL_UP	0.731629	2.11525	0.00102881	0.00463563	0.00227828
GO_INTERFERON_GAMMA_MEDIATED_SIGNALING_PATHWAY	0.756435	2.11471	0.00107411	0.00463563	0.00227828
GO_RESPONSE_TO_BACTERIUM	0.697312	2.11429	0.000999001	0.00463563	0.00227828
TSAI_RESPONSE_TO_RADIATION_THERAPY	0.829039	2.11413	0.00119474	0.00463563	0.00227828
REACTOME_INTEGRIN_CELL_SURFACE_INTERACTIONS	0.745473	2.11351	0.00105708	0.00463563	0.00227828
REACTOME_DOWNSTREAM_TCR_SIGNALING	0.826063	2.11274	0.00119474	0.00463563	0.00227828
LIU_VAV3_PROSTATE_CARCINOGENESIS_UP	0.741051	2.11175	0.00105374	0.00463563	0.00227828
TARTE_PLASMA_CELL_VS_PLASMABLAST_UP	0.697826	2.11144	0.001	0.00463563	0.00227828
WINZEN_DEGRADED_VIA_KHSRP	0.73638	2.11143	0.00104058	0.00463563	0.00227828
GO_HUMORAL_IMMUNE_RESPONSE	0.718756	2.11066	0.0010142	0.00463563	0.00227828
GAVIN_PDE3B_TARGETS	0.869446	2.10996	0.00125	0.00463563	0.00227828
GO_DETECTION_OF_BIOTIC_STIMULUS	0.855858	2.10982	0.00124688	0.00463563	0.00227828
GO_REGULATION_OF_CELL_ADHESION	0.694642	2.10902	0.000999001	0.00463563	0.00227828
REACTOME_PHOSPHORYLATION_OF_CD3_AND_TCR_ZETA_CHAINS	0.924803	2.10739	0.00131579	0.00463563	0.00227828
GO_REGULATION_OF_PRODUCTION_OF_MOLECULAR_MEDIATOR_OF_IMMUNE_RESPONSE	0.732643	2.10639	0.00103734	0.00463563	0.00227828
GO_NEGATIVE_REGULATION_OF_IMMUNE_SYSTEM_PROCESS	0.696552	2.10634	0.001	0.00463563	0.00227828
CROONQUIST_NRAS_SIGNALING_UP	0.80315	2.10577	0.00115875	0.00463563	0.00227828
GRAHAM_CML_QUIESCENT_VS_NORMAL_QUIESCENT_DN	0.785431	2.10469	0.00112867	0.00463563	0.00227828
NADLER_OBESITY_UP	0.762073	2.10429	0.0010929	0.00463563	0.00227828
GO_RESPONSE_TO_TYPE_I_INTERFERON	0.752358	2.10331	0.00107411	0.00463563	0.00227828
GO_REGULATION_OF_ENDOTHELIAL_CELL_APOPTOTIC_PROCESS	0.806984	2.10213	0.00116686	0.00463563	0.00227828
GO_CELL_SURFACE	0.690473	2.10136	0.000999001	0.00463563	0.00227828
GO_CORECEPTOR_ACTIVITY	0.812621	2.10018	0.00118483	0.00463563	0.00227828
GO_POSITIVE_REGULATION_OF_VASCULATURE_DEVELOPMENT	0.71994	2.09996	0.00102041	0.00463563	0.00227828
GO_REGULATION_OF_DEFENSE_RESPONSE	0.689753	2.0996	0.000999001	0.00463563	0.00227828
GO_REGULATION_OF_INNATE_IMMUNE_RESPONSE	0.693762	2.09902	0.001	0.00463563	0.00227828
REACTOME_INTERFERON_ALPHA_BETA_SIGNALING	0.754851	2.09862	0.00107643	0.00463563	0.00227828
GO_REGULATION_OF_NATURAL_KILLER_CELL_ACTIVATION	0.843508	2.09845	0.00123001	0.00463563	0.00227828
ROY_WOUND_BLOOD_VESSEL_UP	0.780188	2.09828	0.0011274	0.00463563	0.00227828
ZHANG_RESPONSE_TO_IKK_INHIBITOR_AND_TNF_UP	0.701371	2.09824	0.001002	0.00463563	0.00227828
GO_POSITIVE_REGULATION_OF_STAT_CASCADE	0.745069	2.09775	0.00106496	0.00463563	0.00227828
GO_NEGATIVE_REGULATION_OF_CELL_CELL_ADHESION	0.718666	2.09766	0.00102041	0.00463563	0.00227828
GO_REGULATION_OF_IMMUNE_EFFECTOR_PROCESS	0.693312	2.09744	0.001	0.00463563	0.00227828
EBAUER_MYOGENIC_TARGETS_OF_PAX3_FOXO1_FUSION	0.776023	2.09705	0.00112108	0.00463563	0.00227828
GO_NEGATIVE_REGULATION_OF_TUMOR_NECROSIS_FACTOR_SUPERFAMILY_CYTOKINE_PRODUCTION	0.79456	2.09682	0.00114943	0.00463563	0.00227828
GO_REGULATION_OF_B_CELL_PROLIFERATION	0.768726	2.09664	0.00110619	0.00463563	0.00227828
MOSERLE_IFNA_RESPONSE	0.822379	2.09663	0.00119474	0.00463563	0.00227828
GO_RESPONSE_TO_VIRUS	0.697362	2.09631	0.001	0.00463563	0.00227828
GO_REGULATION_OF_T_CELL_MIGRATION	0.85782	2.09626	0.00125628	0.00463563	0.00227828
ONDER_CDH1_TARGETS_3_DN	0.765434	2.09555	0.00110865	0.00463563	0.00227828
GO_REGULATION_OF_MAST_CELL_ACTIVATION	0.80425	2.09501	0.00116686	0.00463563	0.00227828
GO_REGULATION_OF_INTERLEUKIN_1_PRODUCTION	0.765115	2.09468	0.00110865	0.00463563	0.00227828
BIOCARTA_TH1TH2_PATHWAY	0.886938	2.09467	0.00129032	0.00463563	0.00227828
HUANG_GATA2_TARGETS_UP	0.713138	2.09461	0.00101112	0.00463563	0.00227828
TAKEDA_TARGETS_OF_NUP98_HOXA9_FUSION_8D_UP	0.713386	2.09452	0.00101215	0.00463563	0.00227828
KLEIN_TARGETS_OF_BCR_ABL1_FUSION	0.788772	2.09348	0.00114548	0.00463563	0.00227828
GO_ANGIOGENESIS	0.693404	2.0929	0.000999001	0.00463563	0.00227828
GO_NEGATIVE_REGULATION_OF_DEFENSE_RESPONSE	0.716192	2.09244	0.00101833	0.00463563	0.00227828
LIEN_BREAST_CARCINOMA_METAPLASTIC	0.81191	2.09097	0.0011919	0.00463563	0.00227828
ONO_AML1_TARGETS_DN	0.797328	2.09051	0.00115875	0.00463563	0.00227828
SWEET_KRAS_TARGETS_UP	0.734646	2.09048	0.00105485	0.00463563	0.00227828
VERHAAK_AML_WITH_NPM1_MUTATED_DN	0.696186	2.09036	0.001001	0.00463563	0.00227828
GO_INTEGRIN_BINDING	0.72578	2.09019	0.00103627	0.00463563	0.00227828
GO_DEFENSE_RESPONSE_TO_BACTERIUM	0.699346	2.08937	0.00100301	0.00463563	0.00227828
HOFFMANN_SMALL_PRE_BII_TO_IMMATURE_B_LYMPHOCYTE_UP	0.744509	2.08806	0.00107181	0.00463563	0.00227828
GALINDO_IMMUNE_RESPONSE_TO_ENTEROTOXIN	0.735214	2.08762	0.00105708	0.00463563	0.00227828
RUTELLA_RESPONSE_TO_HGF_VS_CSF2RB_AND_IL4_UP	0.690161	2.08681	0.001	0.00463563	0.00227828
LI_INDUCED_T_TO_NATURAL_KILLER_UP	0.690231	2.08664	0.001	0.00463563	0.00227828
GO_REGULATION_OF_INTERLEUKIN_17_PRODUCTION	0.859724	2.08637	0.00125	0.00463563	0.00227828
REACTOME_GPCR_LIGAND_BINDING	0.689875	2.08617	0.001	0.00463563	0.00227828
KLEIN_PRIMARY_EFFUSION_LYMPHOMA_DN	0.762002	2.08615	0.00110865	0.00463563	0.00227828
DELYS_THYROID_CANCER_UP	0.689311	2.08597	0.000999001	0.00463563	0.00227828
GO_HUMORAL_IMMUNE_RESPONSE_MEDIATED_BY_CIRCULATING_IMMUNOGLOBULIN	0.803347	2.08571	0.00117647	0.00463563	0.00227828
PID_NFAT_TFPATHWAY	0.778239	2.08542	0.00112867	0.00463563	0.00227828
GO_REGULATION_OF_TYROSINE_PHOSPHORYLATION_OF_STAT_PROTEIN	0.746777	2.08541	0.00107527	0.00463563	0.00227828
GO_SINGLE_ORGANISM_CELL_ADHESION	0.689018	2.0851	0.000999001	0.00463563	0.00227828
GO_REGULATION_OF_CD4_POSITIVE_ALPHA_BETA_T_CELL_ACTIVATION	0.80256	2.08366	0.00117647	0.00463563	0.00227828
GO_NATURAL_KILLER_CELL_ACTIVATION	0.764516	2.08322	0.00110619	0.00463563	0.00227828
RHEIN_ALL_GLUCOCORTICOID_THERAPY_UP	0.736784	2.08311	0.00105932	0.00463563	0.00227828
GO_B_CELL_ACTIVATION	0.713104	2.0827	0.00101937	0.00463563	0.00227828
KHETCHOUMIAN_TRIM24_TARGETS_UP	0.776741	2.08259	0.0011325	0.00463563	0.00227828
ONO_FOXP3_TARGETS_DN	0.786584	2.08232	0.00114943	0.00463563	0.00227828
LIAN_NEUTROPHIL_GRANULE_CONSTITUENTS	0.852028	2.0821	0.00125628	0.00463563	0.00227828
WINNEPENNINCKX_MELANOMA_METASTASIS_DN	0.78592	2.08138	0.00114811	0.00463563	0.00227828
JISON_SICKLE_CELL_DISEASE_UP	0.700914	2.08109	0.00100705	0.00463563	0.00227828
REACTOME_CELL_SURFACE_INTERACTIONS_AT_THE_VASCULAR_WALL	0.732197	2.0808	0.00105485	0.00463563	0.00227828
WU_CELL_MIGRATION	0.700235	2.08077	0.00100806	0.00463563	0.00227828
ISSAEVA_MLL2_TARGETS	0.753529	2.0807	0.0010929	0.00463563	0.00227828
LU_TUMOR_VASCULATURE_UP	0.828014	2.08064	0.00121212	0.00463563	0.00227828
GO_REGULATION_OF_HUMORAL_IMMUNE_RESPONSE	0.769466	2.07933	0.00112108	0.00463563	0.00227828
LIEN_BREAST_CARCINOMA_METAPLASTIC_VS_DUCTAL_UP	0.73322	2.07857	0.00105708	0.00463563	0.00227828
MORI_LARGE_PRE_BII_LYMPHOCYTE_DN	0.758956	2.07781	0.00110865	0.00463563	0.00227828
GO_REGULATION_OF_ALPHA_BETA_T_CELL_PROLIFERATION	0.856145	2.07754	0.00126103	0.00463563	0.00227828
WIERENGA_STAT5A_TARGETS_DN	0.695761	2.07746	0.001002	0.00463563	0.00227828
PID_IL23_PATHWAY	0.803431	2.07643	0.00118483	0.00463563	0.00227828
CHYLA_CBFA2T3_TARGETS_UP	0.686098	2.07619	0.000999001	0.00463563	0.00227828
ONDER_CDH1_TARGETS_2_UP	0.691124	2.07599	0.001002	0.00463563	0.00227828
GO_REGULATION_OF_NEUTROPHIL_CHEMOTAXIS	0.842015	2.07569	0.00124688	0.00463563	0.00227828
GRAHAM_CML_QUIESCENT_VS_NORMAL_DIVIDING_UP	0.762445	2.075	0.00110619	0.00463563	0.00227828
SHIPP_DLBCL_VS_FOLLICULAR_LYMPHOMA_DN	0.783322	2.0745	0.00114811	0.00463563	0.00227828
GO_POSITIVE_REGULATION_OF_INTERLEUKIN_2_PRODUCTION	0.818446	2.07422	0.00120337	0.00463563	0.00227828
PID_SYNDECAN_1_PATHWAY	0.774029	2.07414	0.00112867	0.00463563	0.00227828
MIYAGAWA_TARGETS_OF_EWSR1_ETS_FUSIONS_DN	0.693878	2.07374	0.00100402	0.00463563	0.00227828
GO_SIGNALING_PATTERN_RECOGNITION_RECEPTOR_ACTIVITY	0.892909	2.07248	0.00130378	0.00463563	0.00227828
GO_REGULATION_OF_OSTEOCLAST_DIFFERENTIATION	0.750542	2.07245	0.0010929	0.00463563	0.00227828
GO_LYMPHOCYTE_ACTIVATION_INVOLVED_IN_IMMUNE_RESPONSE	0.722767	2.0724	0.00104058	0.00463563	0.00227828
GO_REGULATION_OF_INFLAMMATORY_RESPONSE_TO_ANTIGENIC_STIMULUS	0.892625	2.07182	0.00130378	0.00463563	0.00227828
GO_ACTIVATION_OF_INNATE_IMMUNE_RESPONSE	0.693296	2.07154	0.00100301	0.00463563	0.00227828
LIM_MAMMARY_LUMINAL_PROGENITOR_UP	0.757594	2.07131	0.00110497	0.00463563	0.00227828
LU_IL4_SIGNALING	0.726473	2.07098	0.00104932	0.00463563	0.00227828
GO_LEUKOCYTE_HOMEOSTASIS	0.749508	2.0696	0.0010929	0.00463563	0.00227828
GO_REGULATION_OF_INTERLEUKIN_4_PRODUCTION	0.823582	2.0695	0.00121212	0.00463563	0.00227828
TONKS_TARGETS_OF_RUNX1_RUNX1T1_FUSION_ERYTHROCYTE_UP	0.703481	2.06935	0.00101317	0.00463563	0.00227828
GO_NEGATIVE_REGULATION_OF_T_CELL_PROLIFERATION	0.769367	2.06918	0.0011274	0.00463563	0.00227828
GO_RESPONSE_TO_PROTOZOAN	0.866968	2.06872	0.00127065	0.00463563	0.00227828
BOQUEST_STEM_CELL_CULTURED_VS_FRESH_UP	0.683734	2.06843	0.001	0.00463563	0.00227828
PID_FRA_PATHWAY	0.802846	2.06837	0.00119332	0.00463563	0.00227828
HUANG_FOXA2_TARGETS_DN	0.802598	2.06773	0.00119332	0.00463563	0.00227828
LANDIS_BREAST_CANCER_PROGRESSION_DN	0.737228	2.06763	0.00107181	0.00463563	0.00227828
WESTON_VEGFA_TARGETS_3HR	0.737072	2.06753	0.00107181	0.00463563	0.00227828
VALK_AML_CLUSTER_5	0.806342	2.06743	0.00118906	0.00463563	0.00227828
GO_INTEGRIN_MEDIATED_SIGNALING_PATHWAY	0.726322	2.06679	0.00105485	0.00463563	0.00227828
SEITZ_NEOPLASTIC_TRANSFORMATION_BY_8P_DELETION_UP	0.731554	2.06573	0.00105932	0.00463563	0.00227828
HAHTOLA_CTCL_PATHOGENESIS	0.899394	2.06562	0.00131406	0.00463563	0.00227828
GO_REGULATION_OF_CALCIUM_ION_TRANSPORT_INTO_CYTOSOL	0.725241	2.06538	0.00105042	0.00463563	0.00227828
SENESE_HDAC2_TARGETS_DN	0.71347	2.06514	0.00102669	0.00463563	0.00227828
GO_REGULATION_OF_HEMOPOIESIS	0.683141	2.06479	0.001001	0.00463563	0.00227828
YAO_HOXA10_TARGETS_VIA_PROGESTERONE_UP	0.731153	2.0646	0.00105932	0.00463563	0.00227828
KEGG_NATURAL_KILLER_CELL_MEDIATED_CYTOTOXICITY	0.706877	2.06452	0.00101937	0.00463563	0.00227828
GO_POSITIVE_REGULATION_OF_NF_KAPPAB_IMPORT_INTO_NUCLEUS	0.826409	2.06369	0.00122549	0.00463563	0.00227828
YAN_ESCAPE_FROM_ANOIKIS	0.844465	2.06362	0.00125628	0.00463563	0.00227828
WUNDER_INFLAMMATORY_RESPONSE_AND_CHOLESTEROL_UP	0.753719	2.06348	0.00110865	0.00463563	0.00227828
LEE_LIVER_CANCER_DENA_UP	0.74723	2.06331	0.0010929	0.00463563	0.00227828
GO_POSITIVE_REGULATION_OF_ACTIVATED_T_CELL_PROLIFERATION	0.825341	2.06269	0.0012285	0.00463563	0.00227828
SASAI_RESISTANCE_TO_NEOPLASTIC_TRANSFROMATION	0.766501	2.06147	0.0011274	0.00463563	0.00227828
CHIARADONNA_NEOPLASTIC_TRANSFORMATION_CDC25_UP	0.709452	2.06124	0.00101937	0.00463563	0.00227828
GRAHAM_NORMAL_QUIESCENT_VS_NORMAL_DIVIDING_UP	0.738348	2.06104	0.00107296	0.00463563	0.00227828
ZHENG_IL22_SIGNALING_UP	0.757288	2.06096	0.00110619	0.00463563	0.00227828
GO_REGULATION_OF_SMOOTH_MUSCLE_CELL_PROLIFERATION	0.716678	2.06049	0.00103734	0.00463563	0.00227828
GO_LIPOPOLYSACCHARIDE_MEDIATED_SIGNALING_PATHWAY	0.80811	2.06025	0.00119474	0.00463563	0.00227828
ROZANOV_MMP14_TARGETS_SUBSET	0.807771	2.0599	0.00119474	0.00463563	0.00227828
WIEDERSCHAIN_TARGETS_OF_BMI1_AND_PCGF2	0.753276	2.0595	0.00110497	0.00463563	0.00227828
BIOCARTA_INFLAM_PATHWAY	0.823989	2.05931	0.0012285	0.00463563	0.00227828
RUTELLA_RESPONSE_TO_HGF_DN	0.685854	2.05921	0.001	0.00463563	0.00227828
BENNETT_SYSTEMIC_LUPUS_ERYTHEMATOSUS	0.812414	2.05893	0.00120337	0.00463563	0.00227828
GO_LYMPHOCYTE_HOMEOSTASIS	0.761614	2.05811	0.00112108	0.00463563	0.00227828
KEGG_B_CELL_RECEPTOR_SIGNALING_PATHWAY	0.727906	2.0581	0.0010582	0.00463563	0.00227828
LEE_NEURAL_CREST_STEM_CELL_UP	0.70288	2.05807	0.00101729	0.00463563	0.00227828
GO_CELL_ADHESION_MOLECULE_BINDING	0.691924	2.05805	0.00100604	0.00463563	0.00227828
REACTOME_MUSCLE_CONTRACTION	0.767382	2.05749	0.0011325	0.00463563	0.00227828
GO_REGULATION_OF_INTERLEUKIN_2_BIOSYNTHETIC_PROCESS	0.87981	2.05729	0.00129366	0.00463563	0.00227828
GO_POSITIVE_REGULATION_OF_LOCOMOTION	0.679989	2.05722	0.001	0.00463563	0.00227828
ZHAN_MULTIPLE_MYELOMA_DN	0.779318	2.05659	0.00114943	0.00463563	0.00227828
CUI_TCF21_TARGETS_UP	0.795755	2.05659	0.00118483	0.00463563	0.00227828
LEE_LIVER_CANCER_MYC_E2F1_UP	0.752177	2.0565	0.00110497	0.00463563	0.00227828
GO_REGULATION_OF_LEUKOCYTE_APOPTOTIC_PROCESS	0.725319	2.05637	0.00105708	0.00463563	0.00227828
GO_T_CELL_RECEPTOR_COMPLEX	0.870601	2.05609	0.00129032	0.00463563	0.00227828
GO_DENDRITIC_CELL_CHEMOTAXIS	0.895094	2.05574	0.00131406	0.00463563	0.00227828
RICKMAN_HEAD_AND_NECK_CANCER_F	0.755302	2.05556	0.00110619	0.00463563	0.00227828
CHICAS_RB1_TARGETS_CONFLUENT	0.677338	2.05544	0.001	0.00463563	0.00227828
KEGG_JAK_STAT_SIGNALING_PATHWAY	0.699407	2.05509	0.00101317	0.00463563	0.00227828
WIERENGA_STAT5A_TARGETS_GROUP2	0.751626	2.05499	0.00110497	0.00463563	0.00227828
GO_REGULATION_OF_LYMPHOCYTE_CHEMOTAXIS	0.861163	2.05487	0.00127065	0.00463563	0.00227828
GO_REGULATION_OF_ALPHA_BETA_T_CELL_DIFFERENTIATION	0.766771	2.05469	0.00112867	0.00463563	0.00227828
GO_REGULATION_OF_T_CELL_MEDIATED_IMMUNITY	0.756302	2.05437	0.00111235	0.00463563	0.00227828
GO_G_PROTEIN_COUPLED_RECEPTOR_BINDING	0.683735	2.05422	0.001002	0.00463563	0.00227828
GRAHAM_CML_QUIESCENT_VS_CML_DIVIDING_UP	0.84633	2.05387	0.00125	0.00463563	0.00227828
CHIARADONNA_NEOPLASTIC_TRANSFORMATION_KRAS_CDC25_DN	0.757742	2.05324	0.00111732	0.00463563	0.00227828
GO_BLOOD_VESSEL_MORPHOGENESIS	0.67872	2.05295	0.001	0.00463563	0.00227828
PID_IL27_PATHWAY	0.825067	2.05257	0.00123001	0.00463563	0.00227828
GO_MACROPHAGE_ACTIVATION	0.80461	2.05133	0.00119474	0.00463563	0.00227828
GO_PEPTIDE_RECEPTOR_ACTIVITY	0.70346	2.05132	0.00102145	0.00463563	0.00227828
GO_DIVALENT_INORGANIC_CATION_HOMEOSTASIS	0.67724	2.05118	0.000999001	0.00463563	0.00227828
GAUSSMANN_MLL_AF4_FUSION_TARGETS_F_UP	0.68989	2.05061	0.00100705	0.00463563	0.00227828
AZARE_NEOPLASTIC_TRANSFORMATION_BY_STAT3_UP	0.708325	2.05025	0.00102669	0.00463563	0.00227828
GO_REGULATION_OF_CALCIUM_MEDIATED_SIGNALING	0.725153	2.05023	0.00105932	0.00463563	0.00227828
VILIMAS_NOTCH1_TARGETS_DN	0.859149	2.05007	0.00127065	0.00463563	0.00227828
BRUECKNER_TARGETS_OF_MIRLET7A3_DN	0.724864	2.0495	0.0010582	0.00463563	0.00227828
KEGG_TYPE_I_DIABETES_MELLITUS	0.775875	2.04751	0.00114943	0.00463563	0.00227828
GO_REGULATION_OF_INTERLEUKIN_1_SECRETION	0.802676	2.0469	0.00119474	0.00463563	0.00227828
LEE_EARLY_T_LYMPHOCYTE_DN	0.751156	2.04681	0.00110619	0.00463563	0.00227828
HARRIS_BRAIN_CANCER_PROGENITORS	0.772496	2.04583	0.00114811	0.00463563	0.00227828
KEGG_ECM_RECEPTOR_INTERACTION	0.720425	2.0457	0.00105932	0.00463563	0.00227828
BOSCO_ALLERGEN_INDUCED_TH2_ASSOCIATED_MODULE	0.696775	2.04519	0.00101317	0.00463563	0.00227828
COWLING_MYCN_TARGETS	0.772235	2.04513	0.00114811	0.00463563	0.00227828
GO_PRODUCTION_OF_MOLECULAR_MEDIATOR_OF_IMMUNE_RESPONSE	0.740107	2.04364	0.0010929	0.00463563	0.00227828
GO_CARBOHYDRATE_BINDING	0.67795	2.04306	0.001	0.00463563	0.00227828
GO_PLATELET_ACTIVATION	0.698697	2.04267	0.00101729	0.00463563	0.00227828
PID_INTEGRIN3_PATHWAY	0.771286	2.04262	0.00114811	0.00463563	0.00227828
GO_NEGATIVE_REGULATION_OF_LYMPHOCYTE_MEDIATED_IMMUNITY	0.79274	2.04234	0.00119332	0.00463563	0.00227828
TURASHVILI_BREAST_DUCTAL_CARCINOMA_VS_DUCTAL_NORMAL_DN	0.686973	2.04205	0.00100604	0.00463563	0.00227828
BIOCARTA_CYTOKINE_PATHWAY	0.85559	2.04157	0.00127065	0.00463563	0.00227828
GO_POSITIVE_REGULATION_OF_ALPHA_BETA_T_CELL_PROLIFERATION	0.8641	2.04073	0.00129032	0.00463563	0.00227828
GO_POSITIVE_REGULATION_OF_IMMUNOGLOBULIN_PRODUCTION	0.805189	2.04062	0.00120337	0.00463563	0.00227828
UROSEVIC_RESPONSE_TO_IMIQUIMOD	0.840766	2.04022	0.00126103	0.00463563	0.00227828
KEGG_ANTIGEN_PROCESSING_AND_PRESENTATION	0.719083	2.03986	0.00105708	0.00463563	0.00227828
GO_REGULATION_OF_RELEASE_OF_SEQUESTERED_CALCIUM_ION_INTO_CYTOSOL	0.722387	2.03985	0.00105932	0.00463563	0.00227828
GO_MUSCLE_CONTRACTION	0.67913	2.03901	0.001	0.00463563	0.00227828
GO_FIBRONECTIN_BINDING	0.816479	2.0389	0.00122549	0.00463563	0.00227828
GO_ACTIN_MEDIATED_CELL_CONTRACTION	0.722045	2.03888	0.00105932	0.00463563	0.00227828
MORI_PRE_BI_LYMPHOCYTE_DN	0.721096	2.03884	0.0010582	0.00463563	0.00227828
GILDEA_METASTASIS	0.815665	2.03851	0.0012285	0.00463563	0.00227828
MARSON_FOXP3_TARGETS_STIMULATED_UP	0.811209	2.03841	0.00121212	0.00463563	0.00227828
NAKAJIMA_MAST_CELL	0.760518	2.03793	0.00112867	0.00463563	0.00227828
PID_UPA_UPAR_PATHWAY	0.769746	2.03775	0.00114943	0.00463563	0.00227828
GO_REGULATION_OF_IMMUNOGLOBULIN_PRODUCTION	0.760438	2.03772	0.00112867	0.00463563	0.00227828
GO_REGULATION_OF_MYOBLAST_DIFFERENTIATION	0.760389	2.03758	0.00112867	0.00463563	0.00227828
PID_INTEGRIN2_PATHWAY	0.814861	2.0365	0.0012285	0.00463563	0.00227828
GO_POSITIVE_REGULATION_OF_PROTEIN_KINASE_B_SIGNALING	0.717888	2.03647	0.00105708	0.00463563	0.00227828
GO_REGULATION_OF_INTERLEUKIN_1_BETA_PRODUCTION	0.759503	2.03637	0.0011325	0.00463563	0.00227828
GO_REGULATION_OF_CHEMOKINE_PRODUCTION	0.731127	2.03609	0.00107643	0.00463563	0.00227828
PID_AMB2_NEUTROPHILS_PATHWAY	0.771491	2.03594	0.00114943	0.00463563	0.00227828
NABA_ECM_AFFILIATED	0.688726	2.03593	0.0010101	0.00463563	0.00227828
FINAK_BREAST_CANCER_SDPP_SIGNATURE	0.838973	2.03587	0.00126103	0.00463563	0.00227828
WANG_SMARCE1_TARGETS_UP	0.674257	2.03527	0.000999001	0.00463563	0.00227828
BOQUEST_STEM_CELL_CULTURED_VS_FRESH_DN	0.80306	2.03522	0.00120337	0.00463563	0.00227828
GO_PURINERGIC_RECEPTOR_SIGNALING_PATHWAY	0.814035	2.03443	0.0012285	0.00463563	0.00227828
GO_RESPONSE_TO_BIOTIC_STIMULUS	0.668851	2.03388	0.000999001	0.00463563	0.00227828
YU_MYC_TARGETS_DN	0.747315	2.03382	0.00110619	0.00463563	0.00227828
GO_POSITIVE_REGULATION_OF_INTERLEUKIN_1_PRODUCTION	0.78939	2.03371	0.00119332	0.00463563	0.00227828
FINETTI_BREAST_CANCER_KINOME_GREEN	0.88545	2.03359	0.00131406	0.00463563	0.00227828
CERVERA_SDHB_TARGETS_1_UP	0.703755	2.03327	0.00103093	0.00463563	0.00227828
GO_NEGATIVE_REGULATION_OF_INFLAMMATORY_RESPONSE	0.709431	2.03287	0.00104058	0.00463563	0.00227828
GO_MYELOID_CELL_ACTIVATION_INVOLVED_IN_IMMUNE_RESPONSE	0.770264	2.0327	0.00114943	0.00463563	0.00227828
GO_POSITIVE_REGULATION_OF_INTERLEUKIN_1_SECRETION	0.831722	2.03248	0.00125628	0.00463563	0.00227828
GO_MEMBRANE_MICRODOMAIN	0.673121	2.03181	0.000999001	0.00463563	0.00227828
ODONNELL_TARGETS_OF_MYC_AND_TFRC_UP	0.716113	2.03143	0.00105708	0.00463563	0.00227828
GO_IMMUNE_SYSTEM_DEVELOPMENT	0.668825	2.03136	0.000999001	0.00463563	0.00227828
KIM_LRRC3B_TARGETS	0.801291	2.03074	0.00120337	0.00463563	0.00227828
HUANG_DASATINIB_RESISTANCE_UP	0.716051	2.03055	0.00105597	0.00463563	0.00227828
GO_CONTRACTILE_FIBER	0.679938	2.03053	0.00100402	0.00463563	0.00227828
SANSOM_APC_TARGETS_DN	0.671388	2.03022	0.001	0.00463563	0.00227828
GO_B_CELL_PROLIFERATION	0.785504	2.0301	0.00118483	0.00463563	0.00227828
BROWNE_HCMV_INFECTION_2HR_UP	0.781627	2.02932	0.00117647	0.00463563	0.00227828
RICKMAN_HEAD_AND_NECK_CANCER_E	0.712094	2.02923	0.00105374	0.00463563	0.00227828
GO_POSITIVE_REGULATION_OF_CD4_POSITIVE_ALPHA_BETA_T_CELL_ACTIVATION	0.812589	2.02918	0.00122549	0.00463563	0.00227828
GO_NEGATIVE_REGULATION_OF_CYTOKINE_SECRETION	0.766254	2.0285	0.00114943	0.00463563	0.00227828
GO_PLATELET_DEGRANULATION	0.703135	2.028	0.0010352	0.00463563	0.00227828
GO_REGULATION_OF_EPITHELIAL_CELL_APOPTOTIC_PROCESS	0.7417	2.02785	0.00110497	0.00463563	0.00227828
GO_TOLL_LIKE_RECEPTOR_SIGNALING_PATHWAY	0.714086	2.02762	0.00105708	0.00463563	0.00227828
DORSEY_GAB2_TARGETS	0.795292	2.02757	0.00119474	0.00463563	0.00227828
BASSO_HAIRY_CELL_LEUKEMIA_UP	0.714543	2.02698	0.00105708	0.00463563	0.00227828
GO_PHAGOCYTOSIS_ENGULFMENT	0.858071	2.02649	0.00129032	0.00463563	0.00227828
GO_RESPIRATORY_BURST	0.889199	2.02626	0.00131579	0.00463563	0.00227828
CHEOK_RESPONSE_TO_HD_MTX_UP	0.846203	2.02625	0.00126422	0.00463563	0.00227828
CHEN_ETV5_TARGETS_SERTOLI	0.857854	2.02598	0.00129032	0.00463563	0.00227828
KEGG_T_CELL_RECEPTOR_SIGNALING_PATHWAY	0.703701	2.02581	0.00103842	0.00463563	0.00227828
LIN_SILENCED_BY_TUMOR_MICROENVIRONMENT	0.702208	2.0256	0.00103413	0.00463563	0.00227828
TIAN_TNF_SIGNALING_VIA_NFKB	0.810959	2.02511	0.00122549	0.00463563	0.00227828
BOQUEST_STEM_CELL_DN	0.676542	2.02508	0.00100402	0.00463563	0.00227828
BIOCARTA_DC_PATHWAY	0.834385	2.02488	0.00125	0.00463563	0.00227828
WANG_IMMORTALIZED_BY_HOXA9_AND_MEIS1_UP	0.798825	2.02449	0.00120337	0.00463563	0.00227828
GO_OSSIFICATION	0.673319	2.02399	0.001001	0.00463563	0.00227828
GO_REGULATION_OF_WOUND_HEALING	0.694073	2.02391	0.00102041	0.00463563	0.00227828
FULCHER_INFLAMMATORY_RESPONSE_LECTIN_VS_LPS_DN	0.668742	2.0238	0.000999001	0.00463563	0.00227828
GO_NEGATIVE_REGULATION_OF_LEUKOCYTE_APOPTOTIC_PROCESS	0.764256	2.02321	0.00114943	0.00463563	0.00227828
BIOCARTA_CSK_PATHWAY	0.833628	2.02304	0.00125	0.00463563	0.00227828
GO_POSITIVE_REGULATION_OF_INTERLEUKIN_4_PRODUCTION	0.833336	2.02233	0.00125	0.00463563	0.00227828
GO_NEGATIVE_REGULATION_OF_RESPONSE_TO_WOUNDING	0.687793	2.02096	0.00101317	0.00463563	0.00227828
GO_POSITIVE_REGULATION_OF_I_KAPPAB_KINASE_NF_KAPPAB_SIGNALING	0.681316	2.02094	0.00100806	0.00463563	0.00227828
GO_ACTIN_MYOSIN_FILAMENT_SLIDING	0.778382	2.02089	0.00117647	0.00463563	0.00227828
GO_CALCIUM_ION_IMPORT_INTO_CYTOSOL	0.763342	2.02079	0.00114943	0.00463563	0.00227828
NABA_ECM_REGULATORS	0.67328	2.02055	0.001	0.00463563	0.00227828
GO_SMOOTH_MUSCLE_CONTRACTION	0.756712	2.02052	0.00113895	0.00463563	0.00227828
HOSHIDA_LIVER_CANCER_LATE_RECURRENCE_UP	0.733965	2.02047	0.00110254	0.00463563	0.00227828
NEMETH_INFLAMMATORY_RESPONSE_LPS_UP	0.707308	2.02004	0.00104932	0.00463563	0.00227828
SCHAEFFER_PROSTATE_DEVELOPMENT_48HR_DN	0.667582	2.01964	0.001	0.00463563	0.00227828
SMIRNOV_RESPONSE_TO_IR_6HR_DN	0.700422	2.01963	0.0010352	0.00463563	0.00227828
ACEVEDO_FGFR1_TARGETS_IN_PROSTATE_CANCER_MODEL_DN	0.668471	2.01951	0.001	0.00463563	0.00227828
BIOCARTA_IL12_PATHWAY	0.843356	2.01943	0.00126422	0.00463563	0.00227828
BURTON_ADIPOGENESIS_7	0.750708	2.019	0.0011274	0.00463563	0.00227828
TSUNODA_CISPLATIN_RESISTANCE_DN	0.753146	2.01887	0.00112867	0.00463563	0.00227828
GO_POSITIVE_REGULATION_OF_INTERLEUKIN_10_PRODUCTION	0.803301	2.01854	0.00121212	0.00463563	0.00227828
GO_MODULATION_OF_GROWTH_OF_SYMBIONT_INVOLVED_IN_INTERACTION_WITH_HOST	0.878878	2.0185	0.00131406	0.00463563	0.00227828
AFFAR_YY1_TARGETS_UP	0.675336	2.01793	0.00100301	0.00463563	0.00227828
HOLLERN_SQUAMOUS_BREAST_TUMOR	0.695265	2.01753	0.00102145	0.00463563	0.00227828
GO_PURINERGIC_NUCLEOTIDE_RECEPTOR_SIGNALING_PATHWAY	0.831323	2.01745	0.00125	0.00463563	0.00227828
GO_DEFENSE_RESPONSE_TO_VIRUS	0.686581	2.01723	0.00101833	0.00463563	0.00227828
GO_BASEMENT_MEMBRANE	0.706621	2.01718	0.00104603	0.00463563	0.00227828
KEGG_LEUKOCYTE_TRANSENDOTHELIAL_MIGRATION	0.697382	2.01681	0.00102987	0.00463563	0.00227828
GO_IMMUNOGLOBULIN_PRODUCTION	0.761499	2.0167	0.00114811	0.00463563	0.00227828
GO_POSITIVE_T_CELL_SELECTION	0.841878	2.01589	0.00126422	0.00463563	0.00227828
IZADPANAH_STEM_CELL_ADIPOSE_VS_BONE_DN	0.698726	2.01555	0.00103413	0.00463563	0.00227828
GO_MUSCLE_SYSTEM_PROCESS	0.667177	2.01552	0.000999001	0.00463563	0.00227828
GO_MYELOID_DENDRITIC_CELL_DIFFERENTIATION	0.853378	2.01541	0.00129032	0.00463563	0.00227828
GO_PATTERN_RECOGNITION_RECEPTOR_SIGNALING_PATHWAY	0.700055	2.01531	0.00103842	0.00463563	0.00227828
GO_REGULATION_OF_CYTOKINE_PRODUCTION_INVOLVED_IN_IMMUNE_RESPONSE	0.736093	2.01522	0.00110865	0.00463563	0.00227828
NAGASHIMA_EGF_SIGNALING_UP	0.736043	2.01508	0.00110865	0.00463563	0.00227828
GO_REGULATION_OF_B_CELL_DIFFERENTIATION	0.84152	2.01503	0.00126422	0.00463563	0.00227828
GO_CELLULAR_EXTRAVASATION	0.817062	2.01418	0.00124688	0.00463563	0.00227828
SMID_BREAST_CANCER_RELAPSE_IN_BONE_DN	0.666782	2.01415	0.001	0.00463563	0.00227828
GO_CXCR_CHEMOKINE_RECEPTOR_BINDING	0.88384	2.01405	0.00131579	0.00463563	0.00227828
GO_POSITIVE_REGULATION_OF_INTERLEUKIN_12_PRODUCTION	0.785442	2.01384	0.00118906	0.00463563	0.00227828
BOYAULT_LIVER_CANCER_SUBCLASS_G5_DN	0.809419	2.01364	0.00123001	0.00463563	0.00227828
WOO_LIVER_CANCER_RECURRENCE_UP	0.698318	2.01349	0.0010352	0.00463563	0.00227828
ABBUD_LIF_SIGNALING_1_UP	0.758448	2.013	0.00114548	0.00463563	0.00227828
GO_PROTEIN_COMPLEX_INVOLVED_IN_CELL_ADHESION	0.794226	2.01283	0.00120337	0.00463563	0.00227828
PLASARI_TGFB1_TARGETS_10HR_UP	0.674111	2.01282	0.001002	0.00463563	0.00227828
LU_TUMOR_ENDOTHELIAL_MARKERS_UP	0.829388	2.01275	0.00125	0.00463563	0.00227828
GO_POSITIVE_REGULATION_OF_PRODUCTION_OF_MOLECULAR_MEDIATOR_OF_IMMUNE_RESPONSE	0.727055	2.01239	0.00107991	0.00463563	0.00227828
GO_G_PROTEIN_COUPLED_PURINERGIC_RECEPTOR_SIGNALING_PATHWAY	0.843329	2.01232	0.00127065	0.00463563	0.00227828
KEGG_HYPERTROPHIC_CARDIOMYOPATHY_HCM	0.708662	2.0123	0.00105932	0.00463563	0.00227828
REACTOME_COLLAGEN_FORMATION	0.738329	2.01186	0.00110619	0.00463563	0.00227828
ZHU_CMV_24_HR_DN	0.705316	2.01118	0.00104822	0.00463563	0.00227828
GO_T_CELL_ACTIVATION_INVOLVED_IN_IMMUNE_RESPONSE	0.728274	2.01096	0.0010929	0.00463563	0.00227828
HAN_JNK_SINGALING_DN	0.774464	2.01072	0.00117647	0.00463563	0.00227828
NAKAMURA_ADIPOGENESIS_LATE_DN	0.77797	2.01063	0.00118483	0.00463563	0.00227828
PANGAS_TUMOR_SUPPRESSION_BY_SMAD1_AND_SMAD5_UP	0.689472	2.01053	0.00102145	0.00463563	0.00227828
GO_POSITIVE_REGULATION_OF_NATURAL_KILLER_CELL_MEDIATED_IMMUNITY	0.839603	2.01044	0.00126422	0.00463563	0.00227828
GO_MOVEMENT_IN_ENVIRONMENT_OF_OTHER_ORGANISM_INVOLVED_IN_SYMBIOTIC_INTERACTION	0.707129	2.00956	0.00105485	0.00463563	0.00227828
DER_IFN_ALPHA_RESPONSE_UP	0.710425	2.00867	0.0010582	0.00463563	0.00227828
GO_POSITIVE_REGULATION_OF_CHEMOKINE_PRODUCTION	0.746796	2.00847	0.0011274	0.00463563	0.00227828
GO_POSITIVE_REGULATION_OF_ACUTE_INFLAMMATORY_RESPONSE	0.8036	2.00835	0.0012285	0.00463563	0.00227828
GO_REGULATION_OF_LEUKOCYTE_DEGRANULATION	0.761006	2.00827	0.00114943	0.00463563	0.00227828
GO_ENDOCYTIC_VESICLE_MEMBRANE	0.684643	2.00809	0.0010142	0.00463563	0.00227828
HOLLERN_SOLID_NODULAR_BREAST_TUMOR_DN	0.792267	2.00787	0.00120337	0.00463563	0.00227828
TURASHVILI_BREAST_DUCTAL_CARCINOMA_VS_LOBULAR_NORMAL_DN	0.719	2.00703	0.00107296	0.00463563	0.00227828
REACTOME_ANTIGEN_ACTIVATES_B_CELL_RECEPTOR_LEADING_TO_GENERATION_OF_SECOND_MESSENGERS	0.798595	2.00671	0.00121212	0.00463563	0.00227828
DEBOSSCHER_NFKB_TARGETS_REPRESSED_BY_GLUCOCORTICOIDS	0.826752	2.00622	0.00126103	0.00463563	0.00227828
GO_GROWTH_FACTOR_ACTIVITY	0.682629	2.00562	0.00101833	0.00463563	0.00227828
GO_SULFUR_COMPOUND_BINDING	0.668051	2.00545	0.001	0.00463563	0.00227828
PID_CXCR4_PATHWAY	0.696314	2.0044	0.00103734	0.00463563	0.00227828
WEINMANN_ADAPTATION_TO_HYPOXIA_DN	0.76941	2.00425	0.00116686	0.00463563	0.00227828
KATSANOU_ELAVL1_TARGETS_UP	0.679198	2.00415	0.00101215	0.00463563	0.00227828
GO_REGULATION_OF_CELLULAR_EXTRAVASATION	0.825521	2.00337	0.00125	0.00463563	0.00227828
PID_INTEGRIN_CS_PATHWAY	0.805097	2.00289	0.00123001	0.00463563	0.00227828
GO_CYTOSOLIC_CALCIUM_ION_TRANSPORT	0.735762	2.00238	0.00110619	0.00463563	0.00227828
GO_PHAGOCYTIC_VESICLE	0.704411	2.00183	0.00105485	0.00463563	0.00227828
GO_DENDRITIC_CELL_MIGRATION	0.83584	2.00143	0.00126422	0.00463563	0.00227828
ONDER_CDH1_SIGNALING_VIA_CTNNB1	0.705776	2.00142	0.00105597	0.00463563	0.00227828
GO_NEGATIVE_REGULATION_OF_CELL_ADHESION	0.668915	2.00136	0.00100301	0.00463563	0.00227828
GO_VASCULATURE_DEVELOPMENT	0.660834	2.00135	0.000999001	0.00463563	0.00227828
GO_POSITIVE_REGULATION_OF_MAPK_CASCADE	0.661113	2.0011	0.000999001	0.00463563	0.00227828
GO_TUMOR_NECROSIS_FACTOR_MEDIATED_SIGNALING_PATHWAY	0.691926	2.00046	0.00102881	0.00463563	0.00227828
GO_POSITIVE_REGULATION_OF_SYNAPSE_ASSEMBLY	0.726683	2.00042	0.00110254	0.00463563	0.00227828
GO_REGULATION_OF_MUSCLE_CONTRACTION	0.68093	2.00037	0.00101112	0.00463563	0.00227828
GO_CHONDROCYTE_DIFFERENTIATION	0.726339	1.99947	0.00110254	0.00463563	0.00227828
NIELSEN_MALIGNAT_FIBROUS_HISTIOCYTOMA_UP	0.855057	1.99941	0.00129366	0.00463563	0.00227828
BOWIE_RESPONSE_TO_EXTRACELLULAR_MATRIX	0.861406	1.99936	0.00130378	0.00463563	0.00227828
GERHOLD_ADIPOGENESIS_DN	0.719141	1.99934	0.00107643	0.00463563	0.00227828
LINDSTEDT_DENDRITIC_CELL_MATURATION_D	0.715903	1.9992	0.00107527	0.00463563	0.00227828
SIMBULAN_PARP1_TARGETS_UP	0.784136	1.99913	0.00119474	0.00463563	0.00227828
GAUSSMANN_MLL_AF4_FUSION_TARGETS_E_UP	0.701029	1.99845	0.00104932	0.00463563	0.00227828
BERENJENO_TRANSFORMED_BY_RHOA_REVERSIBLY_DN	0.795031	1.99776	0.00121212	0.00463563	0.00227828
URS_ADIPOCYTE_DIFFERENTIATION_DN	0.787843	1.99666	0.00120337	0.00463563	0.00227828
MAHAJAN_RESPONSE_TO_IL1A_UP	0.703388	1.99534	0.00105708	0.00463563	0.00227828
GO_RECEPTOR_MEDIATED_ENDOCYTOSIS	0.667677	1.99525	0.00100402	0.00463563	0.00227828
SHIN_B_CELL_LYMPHOMA_CLUSTER_9	0.844543	1.99455	0.00129032	0.00463563	0.00227828
PID_IL4_2PATHWAY	0.720395	1.99396	0.00107991	0.00463563	0.00227828
RUTELLA_RESPONSE_TO_HGF_UP	0.659313	1.99393	0.001	0.00463563	0.00227828
HAHTOLA_SEZARY_SYNDROM_DN	0.765448	1.99393	0.00116686	0.00463563	0.00227828
DUNNE_TARGETS_OF_AML1_MTG8_FUSION_DN	0.844028	1.99333	0.00129032	0.00463563	0.00227828
DASU_IL6_SIGNALING_UP	0.726235	1.99287	0.00110865	0.00463563	0.00227828
GOTZMANN_EPITHELIAL_TO_MESENCHYMAL_TRANSITION_UP	0.712737	1.99254	0.00107411	0.00463563	0.00227828
PID_TOLL_ENDOGENOUS_PATHWAY	0.808268	1.9925	0.00124688	0.00463563	0.00227828
NAKAMURA_ADIPOGENESIS_EARLY_DN	0.76733	1.9922	0.00117647	0.00463563	0.00227828
GO_NEGATIVE_REGULATION_OF_INNATE_IMMUNE_RESPONSE	0.770368	1.99098	0.00118483	0.00463563	0.00227828
KEGG_TOLL_LIKE_RECEPTOR_SIGNALING_PATHWAY	0.691541	1.99039	0.00103734	0.00463563	0.00227828
GO_REGULATION_OF_COAGULATION	0.700789	1.99016	0.0010582	0.00463563	0.00227828
GO_CARTILAGE_DEVELOPMENT	0.677447	1.99014	0.00101112	0.00463563	0.00227828
WU_SILENCED_BY_METHYLATION_IN_BLADDER_CANCER	0.729661	1.9901	0.00110619	0.00463563	0.00227828
ZHU_CMV_ALL_DN	0.682735	1.98955	0.00102249	0.00463563	0.00227828
GO_REGULATION_OF_EPITHELIAL_CELL_PROLIFERATION	0.658616	1.98942	0.000999001	0.00463563	0.00227828
GO_ACUTE_INFLAMMATORY_RESPONSE	0.706498	1.98915	0.00106496	0.00463563	0.00227828
GO_POSITIVE_REGULATION_OF_TRANSCRIPTION_FACTOR_IMPORT_INTO_NUCLEUS	0.735969	1.98881	0.00112108	0.00463563	0.00227828
GO_NEGATIVE_REGULATION_OF_CELL_KILLING	0.850325	1.98834	0.00129366	0.00463563	0.00227828
DAVICIONI_TARGETS_OF_PAX_FOXO1_FUSIONS_UP	0.661792	1.98807	0.001002	0.00463563	0.00227828
GO_CELLULAR_RESPONSE_TO_AMINO_ACID_STIMULUS	0.741626	1.98799	0.00112867	0.00463563	0.00227828
GO_LYMPH_NODE_DEVELOPMENT	0.856447	1.98785	0.00130378	0.00463563	0.00227828
GAVIN_FOXP3_TARGETS_CLUSTER_P2	0.701071	1.98763	0.00105708	0.00463563	0.00227828
GO_PLASMA_MEMBRANE_RAFT	0.699713	1.9871	0.0010582	0.00463563	0.00227828
EBAUER_TARGETS_OF_PAX3_FOXO1_FUSION_UP	0.66503	1.98679	0.00100301	0.00463563	0.00227828
GO_NEGATIVE_REGULATION_OF_PRODUCTION_OF_MOLECULAR_MEDIATOR_OF_IMMUNE_RESPONSE	0.790535	1.98646	0.00121212	0.00463563	0.00227828
GO_ALPHA_BETA_T_CELL_ACTIVATION	0.728993	1.98642	0.00110619	0.00463563	0.00227828
GO_VIRUS_RECEPTOR_ACTIVITY	0.710532	1.98638	0.00107411	0.00463563	0.00227828
MORI_MATURE_B_LYMPHOCYTE_UP	0.697485	1.98634	0.00105042	0.00463563	0.00227828
GRUETZMANN_PANCREATIC_CANCER_UP	0.656475	1.98626	0.001	0.00463563	0.00227828
ROZANOV_MMP14_TARGETS_UP	0.66015	1.98617	0.001001	0.00463563	0.00227828
GO_REGULATION_OF_MAST_CELL_ACTIVATION_INVOLVED_IN_IMMUNE_RESPONSE	0.779042	1.98614	0.00119474	0.00463563	0.00227828
GO_IMMUNOGLOBULIN_BINDING	0.818449	1.98607	0.00126103	0.00463563	0.00227828
GO_POSITIVE_REGULATION_OF_B_CELL_PROLIFERATION	0.768211	1.98541	0.00118483	0.00463563	0.00227828
GU_PDEF_TARGETS_UP	0.707753	1.98529	0.00107181	0.00463563	0.00227828
GO_PLATELET_ALPHA_GRANULE	0.702148	1.98519	0.00105932	0.00463563	0.00227828
JAEGER_METASTASIS_DN	0.660037	1.98478	0.001001	0.00463563	0.00227828
REACTOME_INTERFERON_SIGNALING	0.675664	1.98475	0.00101523	0.00463563	0.00227828
GO_COMPLEX_OF_COLLAGEN_TRIMERS	0.817862	1.98464	0.00126103	0.00463563	0.00227828
GO_REGULATION_OF_TOLL_LIKE_RECEPTOR_SIGNALING_PATHWAY	0.740139	1.98445	0.0011325	0.00463563	0.00227828
GO_REGULATION_OF_TOLERANCE_INDUCTION	0.854891	1.98423	0.00130378	0.00463563	0.00227828
GO_POSITIVE_REGULATION_OF_ALPHA_BETA_T_CELL_DIFFERENTIATION	0.767754	1.98422	0.00118483	0.00463563	0.00227828
GO_REGULATION_OF_PHAGOCYTOSIS	0.709694	1.98403	0.00107411	0.00463563	0.00227828
GO_POSITIVE_REGULATION_OF_MYELOID_CELL_DIFFERENTIATION	0.699776	1.98396	0.00105708	0.00463563	0.00227828
GO_MHC_PROTEIN_BINDING	0.797371	1.98367	0.00123001	0.00463563	0.00227828
KUMAR_TARGETS_OF_MLL_AF9_FUSION	0.656137	1.98358	0.001	0.00463563	0.00227828
LANDIS_ERBB2_BREAST_TUMORS_324_DN	0.675274	1.9834	0.00101112	0.00463563	0.00227828
CROMER_TUMORIGENESIS_DN	0.731945	1.98334	0.00111732	0.00463563	0.00227828
GO_REGULATION_OF_I_KAPPAB_KINASE_NF_KAPPAB_SIGNALING	0.66063	1.98318	0.001	0.00463563	0.00227828
KEGG_FOCAL_ADHESION	0.663742	1.98306	0.001002	0.00463563	0.00227828
GO_MYELOID_CELL_DIFFERENTIATION	0.6667	1.98302	0.00100604	0.00463563	0.00227828
DEMAGALHAES_AGING_UP	0.727693	1.98288	0.00110619	0.00463563	0.00227828
GO_REGULATION_OF_CALCIUM_ION_TRANSMEMBRANE_TRANSPORT	0.68597	1.98267	0.00102987	0.00463563	0.00227828
GO_ENDOCYTIC_VESICLE	0.659781	1.98201	0.00100301	0.00463563	0.00227828
GO_DEFENSE_RESPONSE_TO_OTHER_ORGANISM	0.654446	1.98199	0.000999001	0.00463563	0.00227828
GO_DETECTION_OF_OTHER_ORGANISM	0.853882	1.98189	0.00130378	0.00463563	0.00227828
GO_RESPONSE_TO_CORTICOSTEROID	0.66838	1.9818	0.00100705	0.00463563	0.00227828
REACTOME_CYTOKINE_SIGNALING_IN_IMMUNE_SYSTEM	0.657613	1.98177	0.001	0.00463563	0.00227828
VART_KSHV_INFECTION_ANGIOGENIC_MARKERS_DN	0.678275	1.98149	0.00101937	0.00463563	0.00227828
CADWELL_ATG16L1_TARGETS_UP	0.69576	1.98142	0.00105042	0.00463563	0.00227828
SA_MMP_CYTOKINE_CONNECTION	0.869153	1.98058	0.00131579	0.00463563	0.00227828
GO_NEGATIVE_REGULATION_OF_CYTOKINE_PRODUCTION_INVOLVED_IN_IMMUNE_RESPONSE	0.816117	1.98055	0.00125	0.00463563	0.00227828
DER_IFN_BETA_RESPONSE_UP	0.687924	1.98025	0.00103734	0.00463563	0.00227828
GO_POSITIVE_REGULATION_OF_SMOOTH_MUSCLE_CELL_PROLIFERATION	0.717056	1.97999	0.0010929	0.00463563	0.00227828
PLASARI_TGFB1_TARGETS_1HR_UP	0.774134	1.97992	0.00119474	0.00463563	0.00227828
NIELSEN_SYNOVIAL_SARCOMA_DN	0.82972	1.97985	0.00127065	0.00463563	0.00227828
PEDERSEN_METASTASIS_BY_ERBB2_ISOFORM_1	0.745731	1.97925	0.00114548	0.00463563	0.00227828
JI_CARCINOGENESIS_BY_KRAS_AND_STK11_DN	0.852673	1.97909	0.00130378	0.00463563	0.00227828
GO_CHRONIC_INFLAMMATORY_RESPONSE	0.868472	1.97903	0.00131579	0.00463563	0.00227828
GO_MHC_PROTEIN_COMPLEX	0.802741	1.97888	0.00124688	0.00463563	0.00227828
SAKAI_CHRONIC_HEPATITIS_VS_LIVER_CANCER_DN	0.767977	1.97854	0.00119332	0.00463563	0.00227828
GO_REGULATION_OF_CALCIUM_ION_IMPORT	0.68816	1.9785	0.00103734	0.00463563	0.00227828
GO_MUSCLE_ORGAN_DEVELOPMENT	0.65623	1.97849	0.001	0.00463563	0.00227828
MARSON_FOXP3_CORE_DIRECT_TARGETS	0.837626	1.97821	0.00129032	0.00463563	0.00227828
GO_REGULATION_OF_PHOSPHOLIPASE_C_ACTIVITY	0.759383	1.97813	0.00116686	0.00463563	0.00227828
GO_SENSORY_PERCEPTION_OF_PAIN	0.700459	1.97793	0.00105932	0.00463563	0.00227828
LINDSTEDT_DENDRITIC_CELL_MATURATION_B	0.726749	1.97785	0.00110619	0.00463563	0.00227828
GO_CALCIUM_ION_IMPORT	0.711371	1.97774	0.00107643	0.00463563	0.00227828
KOKKINAKIS_METHIONINE_DEPRIVATION_96HR_UP	0.683677	1.97718	0.00102987	0.00463563	0.00227828
GO_POSITIVE_REGULATION_OF_MONOCYTE_CHEMOTAXIS	0.867429	1.97665	0.00131579	0.00463563	0.00227828
GO_POSITIVE_REGULATION_OF_INTERLEUKIN_1_BETA_PRODUCTION	0.779897	1.97652	0.00120337	0.00463563	0.00227828
WONG_ADULT_TISSUE_STEM_MODULE	0.649528	1.97648	0.000999001	0.00463563	0.00227828
GO_REGULATION_OF_SMOOTH_MUSCLE_CONTRACTION	0.717909	1.97627	0.00110254	0.00463563	0.00227828
GO_GLOMERULUS_DEVELOPMENT	0.734319	1.97492	0.0011274	0.00463563	0.00227828
GO_POSITIVE_REGULATION_OF_INTRACELLULAR_SIGNAL_TRANSDUCTION	0.649303	1.97426	0.000999001	0.00463563	0.00227828
GO_CYTOKINE_SECRETION	0.76036	1.9741	0.00117647	0.00463563	0.00227828
STEARMAN_TUMOR_FIELD_EFFECT_UP	0.771853	1.97409	0.00119474	0.00463563	0.00227828
GO_REGULATION_OF_MYELOID_LEUKOCYTE_DIFFERENTIATION	0.684626	1.97401	0.0010352	0.00463563	0.00227828
CASTELLANO_NRAS_TARGETS_UP	0.707076	1.97375	0.00107296	0.00463563	0.00227828
BIOCARTA_LAIR_PATHWAY	0.859155	1.9732	0.00131406	0.00463563	0.00227828
STEGER_ADIPOGENESIS_DN	0.800375	1.97305	0.00124688	0.00463563	0.00227828
GO_RESPONSE_TO_INTERFERON_BETA	0.812929	1.97281	0.00125	0.00463563	0.00227828
GO_EXTRACELLULAR_MATRIX_BINDING	0.728023	1.97271	0.00111732	0.00463563	0.00227828
GO_GLYCOLIPID_BINDING	0.843601	1.97262	0.00129366	0.00463563	0.00227828
GO_REGULATION_OF_TYROSINE_PHOSPHORYLATION_OF_STAT3_PROTEIN	0.743197	1.97252	0.00114548	0.00463563	0.00227828
BOSCO_EPITHELIAL_DIFFERENTIATION_MODULE	0.708292	1.9725	0.00107643	0.00463563	0.00227828
GO_ALPHA_BETA_T_CELL_DIFFERENTIATION	0.738712	1.97246	0.00113895	0.00463563	0.00227828
GO_IMMUNOLOGICAL_SYNAPSE	0.773664	1.97243	0.00119474	0.00463563	0.00227828
GO_MYELOID_LEUKOCYTE_MEDIATED_IMMUNITY	0.744931	1.97205	0.00114943	0.00463563	0.00227828
GO_BLOOD_MICROPARTICLE	0.681152	1.9716	0.00102669	0.00463563	0.00227828
TAKEDA_TARGETS_OF_NUP98_HOXA9_FUSION_3D_UP	0.665976	1.9716	0.00100705	0.00463563	0.00227828
GO_GROWTH_FACTOR_BINDING	0.676775	1.97158	0.00102145	0.00463563	0.00227828
GAJATE_RESPONSE_TO_TRABECTEDIN_UP	0.706179	1.97124	0.00107296	0.00463563	0.00227828
KEGG_DILATED_CARDIOMYOPATHY	0.69218	1.97123	0.00105042	0.00463563	0.00227828
TAKEDA_TARGETS_OF_NUP98_HOXA9_FUSION_3D_DN	0.777803	1.97121	0.00120337	0.00463563	0.00227828
GO_NEGATIVE_REGULATION_OF_LEUKOCYTE_DIFFERENTIATION	0.69485	1.97111	0.00105708	0.00463563	0.00227828
GO_REGULATION_OF_INTERLEUKIN_8_PRODUCTION	0.716015	1.97105	0.00110254	0.00463563	0.00227828
GO_TISSUE_REMODELING	0.691673	1.97104	0.00105374	0.00463563	0.00227828
WILSON_PROTEASES_AT_TUMOR_BONE_INTERFACE_UP	0.823085	1.97089	0.00126422	0.00463563	0.00227828
GO_REGULATION_OF_ANTIGEN_PROCESSING_AND_PRESENTATION	0.812193	1.97089	0.00126103	0.00463563	0.00227828
GO_REGULATION_OF_STAT_CASCADE	0.6731	1.97087	0.00101729	0.00463563	0.00227828
FERRANDO_T_ALL_WITH_MLL_ENL_FUSION_UP	0.693857	1.97047	0.0010582	0.00463563	0.00227828
GO_VASOCONSTRICTION	0.788413	1.9704	0.0012285	0.00463563	0.00227828
DIRMEIER_LMP1_RESPONSE_EARLY	0.707415	1.97006	0.00107643	0.00463563	0.00227828
GO_NEGATIVE_REGULATION_OF_MULTI_ORGANISM_PROCESS	0.670986	1.97004	0.00101215	0.00463563	0.00227828
LIANG_SILENCED_BY_METHYLATION_UP	0.772426	1.96928	0.00119474	0.00463563	0.00227828
TURASHVILI_BREAST_DUCTAL_CARCINOMA_VS_DUCTAL_NORMAL_UP	0.74354	1.96914	0.00114811	0.00463563	0.00227828
GO_REGULATION_OF_MONONUCLEAR_CELL_MIGRATION	0.857345	1.96904	0.00131406	0.00463563	0.00227828
FOSTER_TOLERANT_MACROPHAGE_UP	0.670316	1.96884	0.00101112	0.00463563	0.00227828
GO_REGULATION_OF_MACROPHAGE_CHEMOTAXIS	0.857196	1.9687	0.00131406	0.00463563	0.00227828
GO_CELL_CELL_ADHESION	0.648153	1.96794	0.000999001	0.00463563	0.00227828
GENTLES_LEUKEMIC_STEM_CELL_UP	0.787954	1.96766	0.00122549	0.00463563	0.00227828
RIGGI_EWING_SARCOMA_PROGENITOR_UP	0.650147	1.96733	0.000999001	0.00463563	0.00227828
REACTOME_COMPLEMENT_CASCADE	0.782535	1.96636	0.00121212	0.00463563	0.00227828
FERRANDO_TAL1_NEIGHBORS	0.824043	1.9663	0.00127065	0.00463563	0.00227828
MISSIAGLIA_REGULATED_BY_METHYLATION_UP	0.674943	1.96624	0.00102145	0.00463563	0.00227828
PLASARI_TGFB1_TARGETS_10HR_DN	0.654161	1.96601	0.001001	0.00463563	0.00227828
GO_PLASMA_MEMBRANE_RECEPTOR_COMPLEX	0.663489	1.96586	0.00100705	0.00463563	0.00227828
GO_REGULATION_OF_CELLULAR_RESPONSE_TO_GROWTH_FACTOR_STIMULUS	0.655079	1.96573	0.001	0.00463563	0.00227828
GO_NEGATIVE_REGULATION_OF_LOCOMOTION	0.653657	1.96559	0.001001	0.00463563	0.00227828
GO_CELL_MATRIX_ADHESION	0.678989	1.96534	0.00102669	0.00463563	0.00227828
GO_NEGATIVE_REGULATION_OF_VIRAL_GENOME_REPLICATION	0.733071	1.96506	0.00112867	0.00463563	0.00227828
THEILGAARD_NEUTROPHIL_AT_SKIN_WOUND_UP	0.694204	1.9649	0.00106045	0.00463563	0.00227828
ZHAN_EARLY_DIFFERENTIATION_GENES_DN	0.742194	1.96481	0.00114943	0.00463563	0.00227828
PID_PI3KCI_PATHWAY	0.73047	1.96457	0.0011274	0.00463563	0.00227828
GO_POSITIVE_REGULATION_OF_CELL_PROLIFERATION	0.646229	1.96414	0.000999001	0.00463563	0.00227828
BIOCARTA_COMP_PATHWAY	0.83163	1.96405	0.00129032	0.00463563	0.00227828
ZIRN_TRETINOIN_RESPONSE_WT1_UP	0.809159	1.96366	0.00125	0.00463563	0.00227828
GO_PHAGOCYTIC_VESICLE_MEMBRANE	0.717108	1.96325	0.00110865	0.00463563	0.00227828
MAHADEVAN_RESPONSE_TO_MP470_UP	0.839453	1.96292	0.00129366	0.00463563	0.00227828
BERTUCCI_INVASIVE_CARCINOMA_DUCTAL_VS_LOBULAR_DN	0.739495	1.9627	0.00114548	0.00463563	0.00227828
GO_MONOCARBOXYLIC_ACID_BINDING	0.704709	1.96252	0.00107643	0.00463563	0.00227828
INGRAM_SHH_TARGETS_DN	0.716776	1.96234	0.00110865	0.00463563	0.00227828
GO_REGULATION_OF_CARTILAGE_DEVELOPMENT	0.710065	1.96216	0.00108932	0.00463563	0.00227828
GO_STRUCTURAL_CONSTITUENT_OF_MUSCLE	0.74353	1.96215	0.00114943	0.00463563	0.00227828
CASORELLI_ACUTE_PROMYELOCYTIC_LEUKEMIA_UP	0.667061	1.96168	0.00101626	0.00463563	0.00227828
TAVOR_CEBPA_TARGETS_UP	0.731681	1.96133	0.00112867	0.00463563	0.00227828
GO_REGULATION_OF_T_CELL_MEDIATED_CYTOTOXICITY	0.808232	1.96128	0.00126103	0.00463563	0.00227828
MARZEC_IL2_SIGNALING_UP	0.681424	1.96105	0.00103734	0.00463563	0.00227828
MARSON_FOXP3_TARGETS_UP	0.704176	1.96104	0.00107643	0.00463563	0.00227828
BROCKE_APOPTOSIS_REVERSED_BY_IL6	0.668743	1.96103	0.00101626	0.00463563	0.00227828
GO_REGULATION_OF_RESPONSE_TO_EXTERNAL_STIMULUS	0.644662	1.961	0.000999001	0.00463563	0.00227828
WIERENGA_STAT5A_TARGETS_UP	0.656107	1.96008	0.00100402	0.00463563	0.00227828
VANHARANTA_UTERINE_FIBROID_DN	0.704895	1.95973	0.00107643	0.00463563	0.00227828
WATTEL_AUTONOMOUS_THYROID_ADENOMA_DN	0.721448	1.9597	0.00111235	0.00463563	0.00227828
GO_VESICLE_LUMEN	0.680468	1.95969	0.00103627	0.00463563	0.00227828
PID_IL2_STAT5_PATHWAY	0.773253	1.95968	0.00120337	0.00463563	0.00227828
GO_REGULATION_OF_IMMUNOGLOBULIN_SECRETION	0.853202	1.95953	0.00131406	0.00463563	0.00227828
NABA_COLLAGENS	0.738282	1.95948	0.00114548	0.00463563	0.00227828
GO_REGULATION_OF_NF_KAPPAB_IMPORT_INTO_NUCLEUS	0.73096	1.9594	0.00112867	0.00463563	0.00227828
DOANE_BREAST_CANCER_ESR1_DN	0.730556	1.95876	0.0011325	0.00463563	0.00227828
GO_REGULATION_OF_ENDOTHELIAL_CELL_PROLIFERATION	0.683058	1.95874	0.00104058	0.00463563	0.00227828
GO_MYOFIBRIL_ASSEMBLY	0.730504	1.95862	0.0011325	0.00463563	0.00227828
GO_REGULATION_OF_CELLULAR_COMPONENT_MOVEMENT	0.643662	1.95819	0.000999001	0.00463563	0.00227828
GO_PLATELET_AGGREGATION	0.754222	1.95817	0.00117647	0.00463563	0.00227828
GO_REGULATION_OF_CALCIUM_ION_TRANSPORT	0.655156	1.95758	0.00100301	0.00463563	0.00227828
REACTOME_STRIATED_MUSCLE_CONTRACTION	0.783806	1.9573	0.00122549	0.00463563	0.00227828
GO_SKELETAL_MUSCLE_ORGAN_DEVELOPMENT	0.671011	1.95724	0.00102041	0.00463563	0.00227828
GO_REGULATION_OF_MORPHOGENESIS_OF_A_BRANCHING_STRUCTURE	0.718964	1.95666	0.00110619	0.00463563	0.00227828
HERNANDEZ_MITOTIC_ARREST_BY_DOCETAXEL_2_UP	0.703725	1.95648	0.00107643	0.00463563	0.00227828
GO_NEGATIVE_REGULATION_OF_B_CELL_ACTIVATION	0.771928	1.95632	0.00120337	0.00463563	0.00227828
ST_T_CELL_SIGNAL_TRANSDUCTION	0.732417	1.95565	0.00113895	0.00463563	0.00227828
VECCHI_GASTRIC_CANCER_EARLY_DN	0.645956	1.95561	0.000999001	0.00463563	0.00227828
GO_NEGATIVE_REGULATION_OF_ADAPTIVE_IMMUNE_RESPONSE	0.756391	1.95486	0.00118483	0.00463563	0.00227828
ZHANG_INTERFERON_RESPONSE	0.805528	1.95471	0.00126103	0.00463563	0.00227828
GO_MEMBRANE_INVAGINATION	0.777849	1.95458	0.00121212	0.00463563	0.00227828
GO_NEGATIVE_REGULATION_OF_VIRAL_PROCESS	0.684374	1.95454	0.00104932	0.00463563	0.00227828
GO_POSITIVE_REGULATION_OF_MYELOID_LEUKOCYTE_DIFFERENTIATION	0.72881	1.95407	0.0011325	0.00463563	0.00227828
GO_POSITIVE_REGULATION_OF_EPITHELIAL_CELL_PROLIFERATION	0.664976	1.95392	0.00101317	0.00463563	0.00227828
CHIARADONNA_NEOPLASTIC_TRANSFORMATION_KRAS_CDC25_UP	0.714536	1.95359	0.00110497	0.00463563	0.00227828
MIKKELSEN_MCV6_LCP_WITH_H3K4ME3	0.664792	1.95338	0.00101317	0.00463563	0.00227828
WAMUNYOKOLI_OVARIAN_CANCER_GRADES_1_2_DN	0.70571	1.95331	0.00107991	0.00463563	0.00227828
SCHAEFFER_PROSTATE_DEVELOPMENT_12HR_DN	0.714033	1.95221	0.00110497	0.00463563	0.00227828
GO_RESPONSE_TO_HEAT	0.685063	1.9522	0.00105374	0.00463563	0.00227828
GO_HEART_PROCESS	0.687454	1.952	0.00105708	0.00463563	0.00227828
GO_CELL_SUBSTRATE_ADHESION	0.662895	1.95185	0.0010142	0.00463563	0.00227828
REACTOME_NCAM1_INTERACTIONS	0.749274	1.9518	0.00116686	0.00463563	0.00227828
LEE_LIVER_CANCER_E2F1_UP	0.705051	1.95149	0.00107991	0.00463563	0.00227828
GO_REGULATION_OF_ALCOHOL_BIOSYNTHETIC_PROCESS	0.735261	1.95146	0.00114548	0.00463563	0.00227828
JACKSON_DNMT1_TARGETS_UP	0.689426	1.95138	0.00106045	0.00463563	0.00227828
GO_COLLAGEN_FIBRIL_ORGANIZATION	0.755009	1.95129	0.00118483	0.00463563	0.00227828
REACTOME_PLATELET_ACTIVATION_SIGNALING_AND_AGGREGATION	0.653323	1.95127	0.001002	0.00463563	0.00227828
GO_POSITIVE_REGULATION_OF_EPITHELIAL_CELL_APOPTOTIC_PROCESS	0.81483	1.95112	0.00126422	0.00463563	0.00227828
RICKMAN_HEAD_AND_NECK_CANCER_C	0.677723	1.95102	0.00103842	0.00463563	0.00227828
GO_EXTRACELLULAR_MATRIX_ASSEMBLY	0.849468	1.95095	0.00131406	0.00463563	0.00227828
BERENJENO_TRANSFORMED_BY_RHOA_FOREVER_DN	0.765227	1.95092	0.00119474	0.00463563	0.00227828
BASSO_CD40_SIGNALING_DN	0.700497	1.95079	0.00107643	0.00463563	0.00227828
GO_T_CELL_DIFFERENTIATION_INVOLVED_IN_IMMUNE_RESPONSE	0.776327	1.95076	0.00121212	0.00463563	0.00227828
DAUER_STAT3_TARGETS_UP	0.725259	1.95055	0.0011274	0.00463563	0.00227828
GO_TUMOR_NECROSIS_FACTOR_RECEPTOR_SUPERFAMILY_BINDING	0.727868	1.95044	0.00112867	0.00463563	0.00227828
GO_NEGATIVE_REGULATION_OF_INTERLEUKIN_6_PRODUCTION	0.760509	1.94991	0.00118906	0.00463563	0.00227828
GO_B_CELL_ACTIVATION_INVOLVED_IN_IMMUNE_RESPONSE	0.757086	1.94978	0.0011919	0.00463563	0.00227828
GO_NEPHRON_DEVELOPMENT	0.674191	1.94974	0.00102987	0.00463563	0.00227828
CHIBA_RESPONSE_TO_TSA_UP	0.71775	1.94965	0.00111235	0.00463563	0.00227828
KEGG_AUTOIMMUNE_THYROID_DISEASE	0.721364	1.94935	0.00112108	0.00463563	0.00227828
BROWNE_HCMV_INFECTION_24HR_DN	0.664691	1.94915	0.00101626	0.00463563	0.00227828
BORCZUK_MALIGNANT_MESOTHELIOMA_DN	0.67987	1.94912	0.00104167	0.00463563	0.00227828
KIM_WT1_TARGETS_UP	0.652631	1.94898	0.00100402	0.00463563	0.00227828
BOWIE_RESPONSE_TO_TAMOXIFEN	0.83346	1.94891	0.00129366	0.00463563	0.00227828
AMIT_EGF_RESPONSE_60_MCF10A	0.753979	1.94862	0.00118483	0.00463563	0.00227828
GO_SECRETORY_GRANULE_LUMEN	0.686172	1.94843	0.00105932	0.00463563	0.00227828
DAVIES_MULTIPLE_MYELOMA_VS_MGUS_DN	0.77957	1.9483	0.0012285	0.00463563	0.00227828
KANG_IMMORTALIZED_BY_TERT_UP	0.683688	1.94828	0.00105374	0.00463563	0.00227828
GO_THYMIC_T_CELL_SELECTION	0.824732	1.94776	0.00129032	0.00463563	0.00227828
WANG_MLL_TARGETS	0.645255	1.94769	0.001	0.00463563	0.00227828
GO_MESENCHYMAL_CELL_DIFFERENTIATION	0.667278	1.94767	0.00102041	0.00463563	0.00227828
NABA_PROTEOGLYCANS	0.756129	1.94732	0.0011919	0.00463563	0.00227828
GO_NEGATIVE_REGULATION_OF_ENDOTHELIAL_CELL_APOPTOTIC_PROCESS	0.779683	1.94701	0.00122549	0.00463563	0.00227828
GO_REGULATION_OF_ION_HOMEOSTASIS	0.651817	1.94625	0.001002	0.00463563	0.00227828
GO_ACTIN_FILAMENT_BASED_MOVEMENT	0.681754	1.94619	0.00104603	0.00463563	0.00227828
MCDOWELL_ACUTE_LUNG_INJURY_UP	0.728727	1.94579	0.00113895	0.00463563	0.00227828
BURTON_ADIPOGENESIS_PEAK_AT_2HR	0.719749	1.94498	0.00112108	0.00463563	0.00227828
GO_T_HELPER_1_TYPE_IMMUNE_RESPONSE	0.823554	1.94498	0.00129032	0.00463563	0.00227828
KENNY_CTNNB1_TARGETS_UP	0.725365	1.9444	0.00112867	0.00463563	0.00227828
SMID_BREAST_CANCER_BASAL_UP	0.640142	1.94344	0.000999001	0.00463563	0.00227828
GO_REGULATION_OF_LYMPHOCYTE_APOPTOTIC_PROCESS	0.713164	1.94329	0.00110619	0.00463563	0.00227828
HAHTOLA_SEZARY_SYNDROM_UP	0.678165	1.94328	0.00104058	0.00463563	0.00227828
FOSTER_TOLERANT_MACROPHAGE_DN	0.642749	1.94325	0.001	0.00463563	0.00227828
DACOSTA_ERCC3_ALLELE_XPCS_VS_TTD_DN	0.754245	1.94316	0.00119332	0.00463563	0.00227828
GRAESSMANN_RESPONSE_TO_MC_AND_SERUM_DEPRIVATION_UP	0.650402	1.94309	0.00100301	0.00463563	0.00227828
GERY_CEBP_TARGETS	0.665753	1.94306	0.00101937	0.00463563	0.00227828
DAUER_STAT3_TARGETS_DN	0.719029	1.94304	0.00112108	0.00463563	0.00227828
GO_RESPONSE_TO_LIPID	0.638739	1.94285	0.000999001	0.00463563	0.00227828
GO_PEPTIDE_ANTIGEN_BINDING	0.777954	1.94269	0.00122549	0.00463563	0.00227828
MORI_IMMATURE_B_LYMPHOCYTE_UP	0.716881	1.94252	0.00111732	0.00463563	0.00227828
GO_NEGATIVE_REGULATION_OF_SMOOTH_MUSCLE_CELL_PROLIFERATION	0.754191	1.94233	0.0011919	0.00463563	0.00227828
PARK_TRETINOIN_RESPONSE_AND_PML_RARA_FUSION	0.766397	1.94231	0.00120337	0.00463563	0.00227828
GO_HOMEOSTASIS_OF_NUMBER_OF_CELLS	0.65625	1.94226	0.00100806	0.00463563	0.00227828
GO_NEGATIVE_REGULATION_OF_CALCIUM_ION_TRANSPORT	0.722155	1.9422	0.0011274	0.00463563	0.00227828
MORI_PLASMA_CELL_DN	0.772845	1.94201	0.00121212	0.00463563	0.00227828
PARK_APL_PATHOGENESIS_DN	0.724366	1.94172	0.00112867	0.00463563	0.00227828
GO_PLATELET_ALPHA_GRANULE_LUMEN	0.711868	1.94157	0.00110619	0.00463563	0.00227828
BROWNE_HCMV_INFECTION_18HR_DN	0.655706	1.94065	0.00100806	0.00463563	0.00227828
HENDRICKS_SMARCA4_TARGETS_UP	0.711395	1.94028	0.00110619	0.00463563	0.00227828
GO_FATTY_ACID_BINDING	0.765263	1.93943	0.00120337	0.00463563	0.00227828
GO_ACUTE_PHASE_RESPONSE	0.73209	1.93882	0.00114811	0.00463563	0.00227828
GO_CELLULAR_RESPONSE_TO_VITAMIN	0.779293	1.9387	0.00123001	0.00463563	0.00227828
GO_RESPONSE_TO_WOUNDING	0.63849	1.93869	0.000999001	0.00463563	0.00227828
GO_POSITIVE_REGULATION_OF_PEPTIDYL_TYROSINE_PHOSPHORYLATION	0.659403	1.93848	0.00101626	0.00463563	0.00227828
NAKAYAMA_SOFT_TISSUE_TUMORS_PCA2_DN	0.684703	1.93801	0.00106045	0.00463563	0.00227828
HUMMERICH_SKIN_CANCER_PROGRESSION_DN	0.673997	1.93793	0.00103627	0.00463563	0.00227828
GO_REGULATION_OF_MONOCYTE_CHEMOTAXIS	0.812151	1.93792	0.00127065	0.00463563	0.00227828
DAVICIONI_MOLECULAR_ARMS_VS_ERMS_DN	0.653569	1.93788	0.00100705	0.00463563	0.00227828
LI_WILMS_TUMOR_VS_FETAL_KIDNEY_2_DN	0.715144	1.93781	0.00111732	0.00463563	0.00227828
GO_REGULATION_OF_T_CELL_APOPTOTIC_PROCESS	0.755763	1.93775	0.00118906	0.00463563	0.00227828
GO_RESPONSE_TO_INTERFERON_ALPHA	0.812054	1.93769	0.00127065	0.00463563	0.00227828
GO_REGULATION_OF_OSSIFICATION	0.653489	1.93686	0.00100806	0.00463563	0.00227828
GO_POSITIVE_REGULATION_OF_NATURAL_KILLER_CELL_ACTIVATION	0.834445	1.93678	0.00130378	0.00463563	0.00227828
GO_POSITIVE_REGULATION_OF_VASOCONSTRICTION	0.751997	1.93668	0.0011919	0.00463563	0.00227828
SATO_SILENCED_BY_METHYLATION_IN_PANCREATIC_CANCER_1	0.64012	1.9366	0.001	0.00463563	0.00227828
GO_ANCHORED_COMPONENT_OF_MEMBRANE	0.659331	1.93657	0.00101112	0.00463563	0.00227828
ANDERSEN_CHOLANGIOCARCINOMA_CLASS2	0.655531	1.93647	0.0010101	0.00463563	0.00227828
GO_CHEMOKINE_BINDING	0.834241	1.93631	0.00130378	0.00463563	0.00227828
CHEN_LVAD_SUPPORT_OF_FAILING_HEART_UP	0.672545	1.93571	0.00103734	0.00463563	0.00227828
HOLLERN_ADENOMYOEPITHELIAL_BREAST_TUMOR	0.833837	1.93537	0.00130378	0.00463563	0.00227828
GO_GLYCOPROTEIN_BINDING	0.67307	1.93526	0.00103627	0.00463563	0.00227828
GO_REGULATION_OF_MAPK_CASCADE	0.636539	1.93479	0.000999001	0.00463563	0.00227828
GO_STEM_CELL_DIFFERENTIATION	0.649686	1.93455	0.00100301	0.00463563	0.00227828
WANG_BARRETTS_ESOPHAGUS_UP	0.713873	1.93437	0.00111732	0.00463563	0.00227828
NAKAJIMA_EOSINOPHIL	0.76969	1.93408	0.00121212	0.00463563	0.00227828
GO_REGULATION_OF_BMP_SIGNALING_PATHWAY	0.682237	1.93404	0.00105708	0.00463563	0.00227828
STEARMAN_LUNG_CANCER_EARLY_VS_LATE_DN	0.706303	1.93366	0.00110865	0.00463563	0.00227828
GO_STRIATED_MUSCLE_CONTRACTION	0.674217	1.93339	0.00104058	0.00463563	0.00227828
CHARAFE_BREAST_CANCER_BASAL_VS_MESENCHYMAL_DN	0.715403	1.93324	0.00112108	0.00463563	0.00227828
BROWNE_HCMV_INFECTION_4HR_UP	0.710186	1.93277	0.00110619	0.00463563	0.00227828
ONO_AML1_TARGETS_UP	0.790899	1.93272	0.00125628	0.00463563	0.00227828
GO_CELL_MOTILITY	0.636062	1.93253	0.000999001	0.00463563	0.00227828
KEGG_NEUROACTIVE_LIGAND_RECEPTOR_INTERACTION	0.640684	1.93249	0.000999001	0.00463563	0.00227828
GO_POSITIVE_REGULATION_OF_EPITHELIAL_CELL_MIGRATION	0.670123	1.93219	0.0010352	0.00463563	0.00227828
GAVIN_FOXP3_TARGETS_CLUSTER_P4	0.67396	1.93218	0.00104167	0.00463563	0.00227828
GO_TUMOR_NECROSIS_FACTOR_RECEPTOR_BINDING	0.762369	1.9321	0.00120337	0.00463563	0.00227828
GO_POSITIVE_REGULATION_OF_INTERLEUKIN_8_PRODUCTION	0.723281	1.93126	0.00113895	0.00463563	0.00227828
SABATES_COLORECTAL_ADENOMA_UP	0.6621	1.93125	0.00102041	0.00463563	0.00227828
REACTOME_IMMUNE_SYSTEM	0.634808	1.93122	0.000999001	0.00463563	0.00227828
BILD_HRAS_ONCOGENIC_SIGNATURE	0.64235	1.9309	0.001001	0.00463563	0.00227828
GO_GLAND_MORPHOGENESIS	0.673452	1.93073	0.00104167	0.00463563	0.00227828
KAYO_CALORIE_RESTRICTION_MUSCLE_UP	0.673151	1.93067	0.00103842	0.00463563	0.00227828
MIKKELSEN_IPS_ICP_WITH_H3K4ME3_AND_H327ME3	0.662697	1.93057	0.00102145	0.00463563	0.00227828
GO_POSITIVE_REGULATION_OF_PROTEIN_SECRETION	0.646108	1.93031	0.00100301	0.00463563	0.00227828
GO_PLASMA_MEMBRANE_PROTEIN_COMPLEX	0.636121	1.93021	0.000999001	0.00463563	0.00227828
PASINI_SUZ12_TARGETS_DN	0.638247	1.9298	0.001	0.00463563	0.00227828
GO_SPROUTING_ANGIOGENESIS	0.727049	1.92966	0.00114548	0.00463563	0.00227828
GO_REGULATION_OF_PROTEIN_KINASE_B_SIGNALING	0.664138	1.92958	0.00101937	0.00463563	0.00227828
GO_NEGATIVE_REGULATION_OF_MUSCLE_TISSUE_DEVELOPMENT	0.749177	1.92941	0.0011919	0.00463563	0.00227828
GO_NEGATIVE_REGULATION_OF_CELLULAR_RESPONSE_TO_GROWTH_FACTOR_STIMULUS	0.662978	1.92884	0.00101833	0.00463563	0.00227828
GO_ANTIGEN_PROCESSING_AND_PRESENTATION_OF_EXOGENOUS_PEPTIDE_ANTIGEN_VIA_MHC_CLASS_I	0.690316	1.92879	0.00107296	0.00463563	0.00227828
BURTON_ADIPOGENESIS_9	0.677022	1.92806	0.00105042	0.00463563	0.00227828
DEURIG_T_CELL_PROLYMPHOCYTIC_LEUKEMIA_DN	0.638202	1.92794	0.001	0.00463563	0.00227828
FURUKAWA_DUSP6_TARGETS_PCI35_UP	0.68728	1.92786	0.00107181	0.00463563	0.00227828
GO_POSITIVE_REGULATION_OF_CALCIUM_ION_TRANSPORT	0.668562	1.92769	0.0010352	0.00463563	0.00227828
GO_REGULATION_OF_GRANULOCYTE_MACROPHAGE_COLONY_STIMULATING_FACTOR_PRODUCTION	0.845914	1.92762	0.00131579	0.00463563	0.00227828
MIKKELSEN_ES_ICP_WITH_H3K4ME3_AND_H3K27ME3	0.65968	1.92748	0.00101937	0.00463563	0.00227828
GO_WOUND_HEALING	0.636448	1.92715	0.000999001	0.00463563	0.00227828
SENESE_HDAC1_AND_HDAC2_TARGETS_DN	0.645154	1.92706	0.00100402	0.00463563	0.00227828
REACTOME_INNATE_IMMUNE_SYSTEM	0.640825	1.92703	0.001	0.00463563	0.00227828
GO_I_BAND	0.662293	1.92685	0.00101833	0.00463563	0.00227828
GO_CONNECTIVE_TISSUE_DEVELOPMENT	0.646693	1.92672	0.00100402	0.00463563	0.00227828
GO_REGULATION_OF_PEPTIDYL_TYROSINE_PHOSPHORYLATION	0.645026	1.92668	0.00100402	0.00463563	0.00227828
GO_RESPONSE_TO_MECHANICAL_STIMULUS	0.644619	1.92653	0.00100402	0.00463563	0.00227828
VANTVEER_BREAST_CANCER_ESR1_DN	0.641412	1.92578	0.001	0.00463563	0.00227828
GO_REGULATION_OF_T_HELPER_1_TYPE_IMMUNE_RESPONSE	0.793499	1.92566	0.00125	0.00463563	0.00227828
PID_TXA2PATHWAY	0.703368	1.92563	0.00110865	0.00463563	0.00227828
GO_RECEPTOR_COMPLEX	0.636327	1.92454	0.000999001	0.00463563	0.00227828
GO_POSITIVE_REGULATION_OF_MAP_KINASE_ACTIVITY	0.644175	1.92449	0.00100301	0.00463563	0.00227828
MANTOVANI_NFKB_TARGETS_UP	0.726624	1.92434	0.00114811	0.00463563	0.00227828
PID_AVB3_INTEGRIN_PATHWAY	0.680559	1.92415	0.00105932	0.00463563	0.00227828
GO_B_CELL_DIFFERENTIATION	0.674733	1.92398	0.00104822	0.00463563	0.00227828
GUILLAUMOND_KLF10_TARGETS_UP	0.711898	1.92377	0.00112108	0.00463563	0.00227828
WEST_ADRENOCORTICAL_TUMOR_DN	0.63399	1.92367	0.001	0.00463563	0.00227828
GO_B_CELL_HOMEOSTASIS	0.80336	1.92366	0.00126422	0.00463563	0.00227828
NATSUME_RESPONSE_TO_INTERFERON_BETA_UP	0.685709	1.92346	0.00107181	0.00463563	0.00227828
GO_REGULATION_OF_T_HELPER_CELL_DIFFERENTIATION	0.77316	1.92344	0.00123001	0.00463563	0.00227828
PHONG_TNF_RESPONSE_VIA_P38_PARTIAL	0.654599	1.92326	0.00101833	0.00463563	0.00227828
REACTOME_NCAM_SIGNALING_FOR_NEURITE_OUT_GROWTH	0.690539	1.92306	0.00107643	0.00463563	0.00227828
GOLDRATH_ANTIGEN_RESPONSE	0.634872	1.92297	0.000999001	0.00463563	0.00227828
GO_NEGATIVE_REGULATION_OF_WOUND_HEALING	0.700735	1.9229	0.00110865	0.00463563	0.00227828
BEGUM_TARGETS_OF_PAX3_FOXO1_FUSION_DN	0.720113	1.9228	0.00113895	0.00463563	0.00227828
GO_CELLULAR_RESPONSE_TO_NUTRIENT	0.740559	1.92269	0.00117647	0.00463563	0.00227828
GO_EMBRYONIC_DIGESTIVE_TRACT_DEVELOPMENT	0.753771	1.92219	0.00119474	0.00463563	0.00227828
PID_BCR_5PATHWAY	0.688523	1.92196	0.00107296	0.00463563	0.00227828
GO_REGULATION_OF_TYPE_2_IMMUNE_RESPONSE	0.77964	1.92193	0.00124688	0.00463563	0.00227828
GO_NEGATIVE_REGULATION_OF_B_CELL_PROLIFERATION	0.843369	1.92182	0.00131579	0.00463563	0.00227828
GO_NEGATIVE_REGULATION_OF_INTERLEUKIN_12_PRODUCTION	0.84322	1.92148	0.00131579	0.00463563	0.00227828
TRAYNOR_RETT_SYNDROM_UP	0.732762	1.92122	0.00115875	0.00463563	0.00227828
GO_POSITIVE_REGULATION_OF_ENDOCYTOSIS	0.664609	1.92103	0.00103093	0.00463563	0.00227828
PID_AP1_PATHWAY	0.685939	1.9208	0.00107296	0.00463563	0.00227828
CAVARD_LIVER_CANCER_MALIGNANT_VS_BENIGN	0.753374	1.9207	0.00119474	0.00463563	0.00227828
GO_PEPTIDASE_REGULATOR_ACTIVITY	0.642991	1.9206	0.00100402	0.00463563	0.00227828
DER_IFN_GAMMA_RESPONSE_UP	0.684644	1.92047	0.00107181	0.00463563	0.00227828
GO_POSITIVE_REGULATION_OF_NF_KAPPAB_TRANSCRIPTION_FACTOR_ACTIVITY	0.657506	1.92032	0.00101937	0.00463563	0.00227828
LEE_AGING_CEREBELLUM_UP	0.676188	1.92008	0.00105932	0.00463563	0.00227828
TAKEDA_TARGETS_OF_NUP98_HOXA9_FUSION_6HR_DN	0.737081	1.92004	0.00116686	0.00463563	0.00227828
GO_EPITHELIAL_CELL_PROLIFERATION	0.672214	1.91981	0.00104932	0.00463563	0.00227828
HOEBEKE_LYMPHOID_STEM_CELL_DN	0.675998	1.91954	0.00105932	0.00463563	0.00227828
DANG_REGULATED_BY_MYC_DN	0.63843	1.91947	0.001	0.00463563	0.00227828
LIU_SMARCA4_TARGETS	0.697162	1.91915	0.00110254	0.00463563	0.00227828
GO_PROTEOGLYCAN_BINDING	0.763661	1.91893	0.00121212	0.00463563	0.00227828
GO_POSITIVE_REGULATION_OF_TYROSINE_PHOSPHORYLATION_OF_STAT3_PROTEIN	0.742464	1.91886	0.00118483	0.00463563	0.00227828
YAUCH_HEDGEHOG_SIGNALING_PARACRINE_DN	0.63873	1.91873	0.00100301	0.00463563	0.00227828
GO_NEGATIVE_REGULATION_OF_INTERLEUKIN_10_PRODUCTION	0.835339	1.9185	0.00131406	0.00463563	0.00227828
GO_PHAGOCYTOSIS	0.652603	1.91849	0.00101626	0.00463563	0.00227828
AMUNDSON_POOR_SURVIVAL_AFTER_GAMMA_RADIATION_8G	0.668852	1.91834	0.00103842	0.00463563	0.00227828
WAMUNYOKOLI_OVARIAN_CANCER_LMP_DN	0.644512	1.91801	0.00100301	0.00463563	0.00227828
GO_INTERLEUKIN_1_PRODUCTION	0.841678	1.91797	0.00131579	0.00463563	0.00227828
MANALO_HYPOXIA_UP	0.641889	1.91793	0.00100301	0.00463563	0.00227828
GO_T_CELL_HOMEOSTASIS	0.749843	1.91779	0.00119474	0.00463563	0.00227828
GO_POSITIVE_REGULATION_OF_PHAGOCYTOSIS	0.715623	1.91763	0.00112867	0.00463563	0.00227828
PID_ENDOTHELIN_PATHWAY	0.689692	1.91747	0.00107643	0.00463563	0.00227828
CHIANG_LIVER_CANCER_SUBCLASS_INTERFERON_UP	0.770747	1.91744	0.00123001	0.00463563	0.00227828
GO_POSITIVE_REGULATION_OF_CALCIUM_ION_TRANSPORT_INTO_CYTOSOL	0.709525	1.91735	0.00112108	0.00463563	0.00227828
GO_SERINE_HYDROLASE_ACTIVITY	0.641646	1.91713	0.00100503	0.00463563	0.00227828
MAHADEVAN_IMATINIB_RESISTANCE_DN	0.811381	1.91623	0.00129032	0.00463563	0.00227828
LAIHO_COLORECTAL_CANCER_SERRATED_UP	0.664986	1.91605	0.00103734	0.00463563	0.00227828
PID_FCER1_PATHWAY	0.693299	1.91583	0.00108932	0.00463563	0.00227828
TONKS_TARGETS_OF_RUNX1_RUNX1T1_FUSION_GRANULOCYTE_DN	0.82541	1.91581	0.00130378	0.00463563	0.00227828
GO_NEGATIVE_REGULATION_OF_VASCULATURE_DEVELOPMENT	0.675583	1.9158	0.00105597	0.00463563	0.00227828
GO_POSITIVE_REGULATION_OF_OSTEOCLAST_DIFFERENTIATION	0.789333	1.91542	0.00126103	0.00463563	0.00227828
BOYLAN_MULTIPLE_MYELOMA_PCA3_DN	0.685874	1.91534	0.00107527	0.00463563	0.00227828
GO_CELLULAR_CHEMICAL_HOMEOSTASIS	0.630616	1.91527	0.000999001	0.00463563	0.00227828
SCHRAETS_MLL_TARGETS_UP	0.74367	1.91523	0.0011919	0.00463563	0.00227828
GO_PEPTIDE_CROSS_LINKING	0.700465	1.91511	0.00110497	0.00463563	0.00227828
MARSON_FOXP3_TARGETS_DN	0.703618	1.9149	0.00110619	0.00463563	0.00227828
NABA_BASEMENT_MEMBRANES	0.730291	1.91474	0.00115875	0.00463563	0.00227828
ZWANG_CLASS_3_TRANSIENTLY_INDUCED_BY_EGF	0.640223	1.91466	0.00100503	0.00463563	0.00227828
GO_CELLULAR_RESPONSE_TO_MECHANICAL_STIMULUS	0.675089	1.91439	0.00105597	0.00463563	0.00227828
BEGUM_TARGETS_OF_PAX3_FOXO1_FUSION_UP	0.693245	1.91424	0.0010929	0.00463563	0.00227828
VERRECCHIA_EARLY_RESPONSE_TO_TGFB1	0.697527	1.91409	0.00110865	0.00463563	0.00227828
RUTELLA_RESPONSE_TO_CSF2RB_AND_IL4_UP	0.632368	1.91368	0.000999001	0.00463563	0.00227828
GO_REGULATION_OF_MYOBLAST_FUSION	0.810146	1.91331	0.00129032	0.00463563	0.00227828
GAVIN_FOXP3_TARGETS_CLUSTER_P7	0.673231	1.91322	0.00105485	0.00463563	0.00227828
GO_IMMUNOGLOBULIN_PRODUCTION_INVOLVED_IN_IMMUNOGLOBULIN_MEDIATED_IMMUNE_RESPONSE	0.788275	1.91298	0.00125	0.00463563	0.00227828
LABBE_TARGETS_OF_TGFB1_AND_WNT3A_UP	0.664488	1.91292	0.00103842	0.00463563	0.00227828
GO_POSITIVE_REGULATION_OF_MYOTUBE_DIFFERENTIATION	0.761229	1.91282	0.00121212	0.00463563	0.00227828
GO_VASCULAR_PROCESS_IN_CIRCULATORY_SYSTEM	0.650605	1.91262	0.00101626	0.00463563	0.00227828
GO_HETEROPHILIC_CELL_CELL_ADHESION_VIA_PLASMA_MEMBRANE_CELL_ADHESION_MOLECULES	0.720526	1.91235	0.00114548	0.00463563	0.00227828
GO_NEGATIVE_REGULATION_OF_OSTEOCLAST_DIFFERENTIATION	0.78253	1.91227	0.00125628	0.00463563	0.00227828
TARTE_PLASMA_CELL_VS_B_LYMPHOCYTE_DN	0.736503	1.91216	0.00117647	0.00463563	0.00227828
GO_PHOSPHATIDYLINOSITOL_3_KINASE_ACTIVITY	0.681753	1.91205	0.00107181	0.00463563	0.00227828
LIU_TARGETS_OF_VMYB_VS_CMYB_DN	0.722256	1.91203	0.00114943	0.00463563	0.00227828
GO_PHASIC_SMOOTH_MUSCLE_CONTRACTION	0.832515	1.91202	0.00131406	0.00463563	0.00227828
GO_REGULATION_OF_CELL_SHAPE	0.654047	1.91197	0.00101937	0.00463563	0.00227828
GO_MUSCLE_STRUCTURE_DEVELOPMENT	0.632187	1.91185	0.001	0.00463563	0.00227828
MISHRA_CARCINOMA_ASSOCIATED_FIBROBLAST_UP	0.782356	1.91185	0.00125628	0.00463563	0.00227828
KANG_IMMORTALIZED_BY_TERT_DN	0.66425	1.91184	0.00103734	0.00463563	0.00227828
DAVICIONI_TARGETS_OF_PAX_FOXO1_FUSIONS_DN	0.684574	1.91171	0.00107527	0.00463563	0.00227828
GO_RESPONSE_TO_PROSTAGLANDIN	0.747325	1.91135	0.00119474	0.00463563	0.00227828
RUTELLA_RESPONSE_TO_HGF_VS_CSF2RB_AND_IL4_DN	0.635651	1.91092	0.001001	0.00463563	0.00227828
MASRI_RESISTANCE_TO_TAMOXIFEN_AND_AROMATASE_INHIBITORS_DN	0.809042	1.9107	0.00129032	0.00463563	0.00227828
GO_ENDOCYTOSIS	0.630873	1.91064	0.000999001	0.00463563	0.00227828
DELYS_THYROID_CANCER_DN	0.637073	1.91044	0.001001	0.00463563	0.00227828
GO_AMINOGLYCAN_METABOLIC_PROCESS	0.648694	1.91004	0.0010142	0.00463563	0.00227828
CROONQUIST_NRAS_VS_STROMAL_STIMULATION_UP	0.72833	1.9096	0.00115875	0.00463563	0.00227828
SENESE_HDAC1_AND_HDAC2_TARGETS_UP	0.636264	1.90927	0.001	0.00463563	0.00227828
YAO_TEMPORAL_RESPONSE_TO_PROGESTERONE_CLUSTER_16	0.675044	1.90856	0.00105932	0.00463563	0.00227828
GO_NEGATIVE_REGULATION_OF_LEUKOCYTE_MIGRATION	0.75305	1.90848	0.00120337	0.00463563	0.00227828
GO_NEGATIVE_REGULATION_OF_CARTILAGE_DEVELOPMENT	0.774122	1.90833	0.00124688	0.00463563	0.00227828
LABBE_WNT3A_TARGETS_UP	0.663044	1.90816	0.00103734	0.00463563	0.00227828
OSADA_ASCL1_TARGETS_DN	0.780811	1.90807	0.00125628	0.00463563	0.00227828
GO_POSITIVE_REGULATION_OF_ENDOTHELIAL_CELL_MIGRATION	0.683228	1.90795	0.00107527	0.00463563	0.00227828
HOFMANN_MYELODYSPLASTIC_SYNDROM_HIGH_RISK_DN	0.799425	1.90756	0.00127065	0.00463563	0.00227828
GO_CELLULAR_RESPONSE_TO_HEAT	0.740448	1.90693	0.0011919	0.00463563	0.00227828
BIOCARTA_TOB1_PATHWAY	0.807407	1.90684	0.00129032	0.00463563	0.00227828
WANG_TARGETS_OF_MLL_CBP_FUSION_UP	0.719982	1.90675	0.00114811	0.00463563	0.00227828
GO_CELLULAR_RESPONSE_TO_LIPID	0.630153	1.90646	0.000999001	0.00463563	0.00227828
GO_MYOFILAMENT	0.780107	1.90635	0.00125628	0.00463563	0.00227828
GO_POSITIVE_REGULATION_OF_T_CELL_MEDIATED_IMMUNITY	0.747558	1.90635	0.00119474	0.00463563	0.00227828
KEGG_ARRHYTHMOGENIC_RIGHT_VENTRICULAR_CARDIOMYOPATHY_ARVC	0.674188	1.90622	0.0010582	0.00463563	0.00227828
BERTUCCI_MEDULLARY_VS_DUCTAL_BREAST_CANCER_DN	0.647343	1.90606	0.0010142	0.00463563	0.00227828
GO_NEGATIVE_REGULATION_OF_RESPONSE_TO_EXTERNAL_STIMULUS	0.63229	1.90565	0.001	0.00463563	0.00227828
NING_CHRONIC_OBSTRUCTIVE_PULMONARY_DISEASE_DN	0.659076	1.90548	0.00102881	0.00463563	0.00227828
GO_RENAL_SYSTEM_VASCULATURE_DEVELOPMENT	0.806799	1.9054	0.00129032	0.00463563	0.00227828
ZHU_CMV_8_HR_UP	0.711038	1.90534	0.00112867	0.00463563	0.00227828
GO_CHEMOATTRACTANT_ACTIVITY	0.762803	1.90486	0.00122549	0.00463563	0.00227828
GO_CLATHRIN_COATED_ENDOCYTIC_VESICLE_MEMBRANE	0.710839	1.90481	0.00112867	0.00463563	0.00227828
GO_CELLULAR_RESPONSE_TO_ACID_CHEMICAL	0.645531	1.90481	0.00101215	0.00463563	0.00227828
ZHANG_ANTIVIRAL_RESPONSE_TO_RIBAVIRIN_DN	0.704874	1.90478	0.00112108	0.00463563	0.00227828
GO_REGULATION_OF_CYTOKINE_PRODUCTION_INVOLVED_IN_INFLAMMATORY_RESPONSE	0.814525	1.90463	0.00129366	0.00463563	0.00227828
HOSHIDA_LIVER_CANCER_SURVIVAL_UP	0.674489	1.9046	0.00105932	0.00463563	0.00227828
WANG_BARRETTS_ESOPHAGUS_AND_ESOPHAGUS_CANCER_DN	0.736878	1.90443	0.00118483	0.00463563	0.00227828
FRIDMAN_SENESCENCE_UP	0.67175	1.90432	0.00105708	0.00463563	0.00227828
TONKS_TARGETS_OF_RUNX1_RUNX1T1_FUSION_HSC_UP	0.64051	1.90394	0.00100604	0.00463563	0.00227828
LINDSTEDT_DENDRITIC_CELL_MATURATION_C	0.681588	1.90337	0.00107527	0.00463563	0.00227828
GO_ANTIGEN_PROCESSING_AND_PRESENTATION	0.636825	1.90323	0.00100402	0.00463563	0.00227828
GO_ACTOMYOSIN_STRUCTURE_ORGANIZATION	0.673138	1.90317	0.00105932	0.00463563	0.00227828
GO_GROWTH_FACTOR_RECEPTOR_BINDING	0.652583	1.90304	0.00102145	0.00463563	0.00227828
FUJII_YBX1_TARGETS_UP	0.725729	1.90278	0.00115875	0.00463563	0.00227828
GO_POSITIVE_REGULATION_OF_MYOBLAST_DIFFERENTIATION	0.78407	1.90277	0.00125	0.00463563	0.00227828
GO_ORGAN_REGENERATION	0.668677	1.90276	0.00105485	0.00463563	0.00227828
YANG_BCL3_TARGETS_UP	0.628862	1.90272	0.001	0.00463563	0.00227828
GO_REGULATION_OF_VIRAL_GENOME_REPLICATION	0.673733	1.90246	0.00105932	0.00463563	0.00227828
GO_REGULATION_OF_PROTEIN_MATURATION	0.67055	1.90218	0.00105708	0.00463563	0.00227828
PASQUALUCCI_LYMPHOMA_BY_GC_STAGE_DN	0.647048	1.90215	0.00101729	0.00463563	0.00227828
GO_MUSCLE_TISSUE_DEVELOPMENT	0.630842	1.90195	0.001	0.00463563	0.00227828
SHIN_B_CELL_LYMPHOMA_CLUSTER_3	0.760967	1.90181	0.0012285	0.00463563	0.00227828
PAPASPYRIDONOS_UNSTABLE_ATEROSCLEROTIC_PLAQUE_DN	0.718388	1.90179	0.00114943	0.00463563	0.00227828
SHEN_SMARCA2_TARGETS_DN	0.62845	1.90106	0.000999001	0.00463563	0.00227828
MOROSETTI_FACIOSCAPULOHUMERAL_MUSCULAR_DISTROPHY_UP	0.80484	1.90078	0.00129032	0.00463563	0.00227828
GO_PEPTIDASE_INHIBITOR_ACTIVITY	0.641471	1.90062	0.00100705	0.00463563	0.00227828
ONDER_CDH1_TARGETS_1_DN	0.644091	1.90056	0.00101215	0.00463563	0.00227828
DURAND_STROMA_S_UP	0.62961	1.90047	0.001	0.00463563	0.00227828
GO_REGULATION_OF_INTERLEUKIN_6_BIOSYNTHETIC_PROCESS	0.827383	1.90023	0.00131406	0.00463563	0.00227828
GO_TISSUE_MIGRATION	0.667706	1.9	0.00105485	0.00463563	0.00227828
LEI_MYB_TARGETS	0.628639	1.89988	0.001	0.00463563	0.00227828
LEE_TARGETS_OF_PTCH1_AND_SUFU_UP	0.703031	1.89981	0.00112108	0.00463563	0.00227828
ZHAN_MULTIPLE_MYELOMA_SPIKED	0.793378	1.89976	0.00126422	0.00463563	0.00227828
GO_CIRCULATORY_SYSTEM_DEVELOPMENT	0.62491	1.89975	0.000999001	0.00463563	0.00227828
GROSS_HYPOXIA_VIA_ELK3_DN	0.646469	1.8986	0.0010142	0.00463563	0.00227828
GO_HEMOSTASIS	0.628051	1.89854	0.001001	0.00463563	0.00227828
REACTOME_ADAPTIVE_IMMUNE_SYSTEM	0.625504	1.89847	0.000999001	0.00463563	0.00227828
GO_CELL_CELL_SIGNALING	0.623991	1.89836	0.000999001	0.00463563	0.00227828
BOYLAN_MULTIPLE_MYELOMA_D_DN	0.674207	1.89824	0.00106496	0.00463563	0.00227828
GO_REGULATION_OF_EXTRINSIC_APOPTOTIC_SIGNALING_PATHWAY_VIA_DEATH_DOMAIN_RECEPTORS	0.696582	1.8981	0.00110619	0.00463563	0.00227828
ZHENG_GLIOBLASTOMA_PLASTICITY_DN	0.694195	1.89797	0.00110497	0.00463563	0.00227828
GO_INTERACTION_WITH_HOST	0.650199	1.89781	0.00102041	0.00463563	0.00227828
REACTOME_SIGNALING_BY_ILS	0.657948	1.89767	0.0010352	0.00463563	0.00227828
REACTOME_DEGRADATION_OF_THE_EXTRACELLULAR_MATRIX	0.759126	1.8972	0.0012285	0.00463563	0.00227828
ZHAN_MULTIPLE_MYELOMA_LB_DN	0.733929	1.8968	0.00118483	0.00463563	0.00227828
REACTOME_RESPONSE_TO_ELEVATED_PLATELET_CYTOSOLIC_CA2_	0.666569	1.89676	0.00105485	0.00463563	0.00227828
GO_CLATHRIN_COATED_ENDOCYTIC_VESICLE	0.682068	1.89627	0.00107643	0.00463563	0.00227828
KEGG_CYTOSOLIC_DNA_SENSING_PATHWAY	0.695206	1.89612	0.00110619	0.00463563	0.00227828
PID_IL8_CXCR2_PATHWAY	0.739422	1.89585	0.00118906	0.00463563	0.00227828
GO_HYALURONIC_ACID_BINDING	0.791572	1.89543	0.00126422	0.00463563	0.00227828
LE_SKI_TARGETS_UP	0.816552	1.89525	0.00130378	0.00463563	0.00227828
GO_TOLL_LIKE_RECEPTOR_4_SIGNALING_PATHWAY	0.810444	1.89509	0.00129366	0.00463563	0.00227828
CAIRO_HEPATOBLASTOMA_CLASSES_DN	0.634308	1.89506	0.00100301	0.00463563	0.00227828
DASU_IL6_SIGNALING_SCAR_DN	0.825031	1.89483	0.00131406	0.00463563	0.00227828
CHEBOTAEV_GR_TARGETS_DN	0.654619	1.8948	0.00102669	0.00463563	0.00227828
REACTOME_IL_2_SIGNALING	0.717991	1.89476	0.00114943	0.00463563	0.00227828
ZHAN_MULTIPLE_MYELOMA_CD2_UP	0.713771	1.89442	0.00114548	0.00463563	0.00227828
GO_REGENERATION	0.644674	1.8941	0.00101833	0.00463563	0.00227828
FRIDMAN_IMMORTALIZATION_DN	0.73862	1.89379	0.00118906	0.00463563	0.00227828
WONG_ENDMETRIUM_CANCER_UP	0.768106	1.8935	0.00124688	0.00463563	0.00227828
GO_FC_GAMMA_RECEPTOR_SIGNALING_PATHWAY	0.669687	1.89349	0.0010582	0.00463563	0.00227828
GO_REGULATION_OF_VASCULAR_ENDOTHELIAL_GROWTH_FACTOR_PRODUCTION	0.742659	1.89339	0.00119474	0.00463563	0.00227828
GO_ACTIVATION_OF_PHOSPHOLIPASE_C_ACTIVITY	0.758204	1.89337	0.00122549	0.00463563	0.00227828
ZHAN_MULTIPLE_MYELOMA_MF_UP	0.70901	1.89315	0.00113895	0.00463563	0.00227828
BIOCARTA_TCR_PATHWAY	0.708902	1.89286	0.00113895	0.00463563	0.00227828
GO_RESPONSE_TO_TEMPERATURE_STIMULUS	0.644828	1.89271	0.00101317	0.00463563	0.00227828
GO_POSITIVE_REGULATION_OF_STRIATED_MUSCLE_CELL_DIFFERENTIATION	0.696781	1.89269	0.00111235	0.00463563	0.00227828
GO_RECEPTOR_INTERNALIZATION	0.706054	1.89264	0.00112867	0.00463563	0.00227828
GO_I_KAPPAB_KINASE_NF_KAPPAB_SIGNALING	0.675772	1.89234	0.00107296	0.00463563	0.00227828
GO_CIRCULATORY_SYSTEM_PROCESS	0.625544	1.8919	0.001	0.00463563	0.00227828
REACTOME_G_ALPHA1213_SIGNALLING_EVENTS	0.669777	1.89129	0.00105932	0.00463563	0.00227828
APPEL_IMATINIB_RESPONSE	0.741642	1.89126	0.00119474	0.00463563	0.00227828
XU_HGF_TARGETS_INDUCED_BY_AKT1_6HR	0.808781	1.8912	0.00129366	0.00463563	0.00227828
ZHOU_INFLAMMATORY_RESPONSE_LPS_UP	0.625139	1.89113	0.001	0.00463563	0.00227828
GO_NEGATIVE_REGULATION_OF_COAGULATION	0.705406	1.8909	0.00112867	0.00463563	0.00227828
WANG_IMMORTALIZED_BY_HOXA9_AND_MEIS1_DN	0.778989	1.89031	0.00126103	0.00463563	0.00227828
GO_SCAVENGER_RECEPTOR_ACTIVITY	0.725638	1.89023	0.00116686	0.00463563	0.00227828
GO_REGULATION_OF_ENDOTHELIAL_CELL_MIGRATION	0.653933	1.89007	0.00102987	0.00463563	0.00227828
CROONQUIST_NRAS_VS_STROMAL_STIMULATION_DN	0.659113	1.88989	0.00104058	0.00463563	0.00227828
CHEN_LVAD_SUPPORT_OF_FAILING_HEART_DN	0.713805	1.88965	0.00114943	0.00463563	0.00227828
GO_REGULATION_OF_EPITHELIAL_CELL_MIGRATION	0.640819	1.88961	0.00101317	0.00463563	0.00227828
GO_NEGATIVE_REGULATION_OF_PEPTIDASE_ACTIVITY	0.628505	1.88944	0.001001	0.00463563	0.00227828
PID_SYNDECAN_4_PATHWAY	0.740836	1.8892	0.00119474	0.00463563	0.00227828
REACTOME_G_ALPHA_Q_SIGNALLING_EVENTS	0.636224	1.88901	0.00100705	0.00463563	0.00227828
NOUSHMEHR_GBM_SILENCED_BY_METHYLATION	0.704354	1.8885	0.0011325	0.00463563	0.00227828
GO_SKELETAL_SYSTEM_DEVELOPMENT	0.62375	1.88801	0.000999001	0.00463563	0.00227828
GO_REGULATION_OF_INTERFERON_GAMMA_BIOSYNTHETIC_PROCESS	0.822055	1.88799	0.00131406	0.00463563	0.00227828
BIOCARTA_IL10_PATHWAY	0.8132	1.88747	0.00130378	0.00463563	0.00227828
GO_REGULATION_OF_ANTIGEN_RECEPTOR_MEDIATED_SIGNALING_PATHWAY	0.726945	1.88735	0.00117647	0.00463563	0.00227828
GO_METALLOENDOPEPTIDASE_ACTIVITY	0.654981	1.88722	0.00103734	0.00463563	0.00227828
GO_POSITIVE_CHEMOTAXIS	0.732512	1.88717	0.00119332	0.00463563	0.00227828
KONDO_PROSTATE_CANCER_WITH_H3K27ME3	0.633706	1.88696	0.00100301	0.00463563	0.00227828
TAKEDA_TARGETS_OF_NUP98_HOXA9_FUSION_16D_DN	0.64706	1.88686	0.00102145	0.00463563	0.00227828
GO_HETEROTYPIC_CELL_CELL_ADHESION	0.755523	1.88668	0.00122549	0.00463563	0.00227828
GO_NEGATIVE_REGULATION_OF_EXTRINSIC_APOPTOTIC_SIGNALING_PATHWAY_VIA_DEATH_DOMAIN_RECEPTORS	0.737605	1.88649	0.00119474	0.00463563	0.00227828
GO_REGULATION_OF_BONE_DEVELOPMENT	0.806763	1.88648	0.00129366	0.00463563	0.00227828
BROWNE_HCMV_INFECTION_8HR_DN	0.703891	1.88619	0.00112867	0.00463563	0.00227828
WEST_ADRENOCORTICAL_TUMOR_MARKERS_DN	0.79044	1.88612	0.00127065	0.00463563	0.00227828
GO_AMINOGLYCAN_BIOSYNTHETIC_PROCESS	0.654829	1.88585	0.00103627	0.00463563	0.00227828
GO_NEGATIVE_REGULATION_OF_EPITHELIAL_CELL_PROLIFERATION	0.652711	1.8858	0.00103093	0.00463563	0.00227828
GO_REGULATION_OF_SYMBIOSIS_ENCOMPASSING_MUTUALISM_THROUGH_PARASITISM	0.631551	1.88574	0.001002	0.00463563	0.00227828
MCBRYAN_PUBERTAL_TGFB1_TARGETS_DN	0.681183	1.88542	0.00107991	0.00463563	0.00227828
PAPASPYRIDONOS_UNSTABLE_ATEROSCLEROTIC_PLAQUE_UP	0.695805	1.88541	0.00111732	0.00463563	0.00227828
GO_REGULATION_OF_STEROID_BIOSYNTHETIC_PROCESS	0.703298	1.88525	0.00112867	0.00463563	0.00227828
GO_REGULATION_OF_MUSCLE_SYSTEM_PROCESS	0.631483	1.88511	0.001002	0.00463563	0.00227828
KUNINGER_IGF1_VS_PDGFB_TARGETS_DN	0.711788	1.88505	0.00114811	0.00463563	0.00227828
GO_INTERFERON_GAMMA_PRODUCTION	0.827192	1.88496	0.00131579	0.00463563	0.00227828
GO_REGULATION_OF_MEMBRANE_PROTEIN_ECTODOMAIN_PROTEOLYSIS	0.787174	1.8849	0.00126422	0.00463563	0.00227828
GO_REGULATION_OF_ENDOTHELIAL_CELL_DIFFERENTIATION	0.754771	1.8848	0.00122549	0.00463563	0.00227828
TSUNODA_CISPLATIN_RESISTANCE_UP	0.826897	1.88429	0.00131579	0.00463563	0.00227828
GO_CARGO_RECEPTOR_ACTIVITY	0.682397	1.88428	0.0010929	0.00463563	0.00227828
HOFFMANN_PRE_BI_TO_LARGE_PRE_BII_LYMPHOCYTE_DN	0.667232	1.8841	0.00105932	0.00463563	0.00227828
MARSHALL_VIRAL_INFECTION_RESPONSE_DN	0.749731	1.88393	0.00121212	0.00463563	0.00227828
GO_ION_HOMEOSTASIS	0.620199	1.88372	0.000999001	0.00463563	0.00227828
REACTOME_GPVI_MEDIATED_ACTIVATION_CASCADE	0.738757	1.88344	0.00119474	0.00463563	0.00227828
GO_POSITIVE_REGULATION_OF_CALCIUM_ION_TRANSMEMBRANE_TRANSPORT	0.688861	1.88339	0.00110497	0.00463563	0.00227828
GO_PROTEASE_BINDING	0.654316	1.88325	0.00103734	0.00463563	0.00227828
GO_DEFENSE_RESPONSE_TO_GRAM_POSITIVE_BACTERIUM	0.671432	1.8831	0.00107181	0.00463563	0.00227828
DELASERNA_MYOD_TARGETS_UP	0.663072	1.88304	0.0010582	0.00463563	0.00227828
HENDRICKS_SMARCA4_TARGETS_DN	0.696682	1.88265	0.00112108	0.00463563	0.00227828
GO_REGULATION_OF_FIBROBLAST_PROLIFERATION	0.66255	1.8822	0.0010582	0.00463563	0.00227828
HAN_JNK_SINGALING_UP	0.730572	1.8815	0.0011919	0.00463563	0.00227828
GO_NEGATIVE_REGULATION_OF_HOMEOSTATIC_PROCESS	0.646472	1.88149	0.00102041	0.00463563	0.00227828
GO_OXIDOREDUCTASE_ACTIVITY_ACTING_ON_NAD_P_H_OXYGEN_AS_ACCEPTOR	0.825632	1.8814	0.00131579	0.00463563	0.00227828
REACTOME_THE_ROLE_OF_NEF_IN_HIV1_REPLICATION_AND_DISEASE_PATHOGENESIS	0.75274	1.88124	0.0012285	0.00463563	0.00227828
GO_POSITIVE_REGULATION_OF_PROTEIN_IMPORT	0.653381	1.88082	0.00103734	0.00463563	0.00227828
GO_MUCOPOLYSACCHARIDE_METABOLIC_PROCESS	0.651911	1.88051	0.00103413	0.00463563	0.00227828
OSWALD_HEMATOPOIETIC_STEM_CELL_IN_COLLAGEN_GEL_UP	0.627298	1.88018	0.001001	0.00463563	0.00227828
ONDER_CDH1_TARGETS_2_DN	0.621229	1.88016	0.000999001	0.00463563	0.00227828
GO_MAMMARY_GLAND_EPITHELIUM_DEVELOPMENT	0.690826	1.88009	0.00110619	0.00463563	0.00227828
GO_POSITIVE_REGULATION_OF_ANTIGEN_PROCESSING_AND_PRESENTATION	0.818607	1.88007	0.00131406	0.00463563	0.00227828
GO_REGULATION_OF_VASOCONSTRICTION	0.673518	1.88007	0.00107296	0.00463563	0.00227828
KEGG_CALCIUM_SIGNALING_PATHWAY	0.633768	1.8799	0.00100806	0.00463563	0.00227828
SHETH_LIVER_CANCER_VS_TXNIP_LOSS_PAM3	0.67133	1.8799	0.00107296	0.00463563	0.00227828
REACTOME_GASTRIN_CREB_SIGNALLING_PATHWAY_VIA_PKC_AND_MAPK	0.629196	1.87985	0.001002	0.00463563	0.00227828
GO_OSTEOBLAST_DIFFERENTIATION	0.643987	1.87953	0.00101937	0.00463563	0.00227828
GO_NEGATIVE_REGULATION_OF_OSSIFICATION	0.672298	1.87949	0.00107411	0.00463563	0.00227828
GO_REGULATION_OF_SYNAPSE_ASSEMBLY	0.662981	1.87946	0.00105708	0.00463563	0.00227828
OKAMOTO_LIVER_CANCER_MULTICENTRIC_OCCURRENCE_UP	0.769017	1.87925	0.00125628	0.00463563	0.00227828
GO_ENDOTHELIUM_DEVELOPMENT	0.658952	1.87898	0.00104822	0.00463563	0.00227828
GO_REGULATED_EXOCYTOSIS	0.627308	1.87877	0.001001	0.00463563	0.00227828
POMEROY_MEDULLOBLASTOMA_DESMOPLASIC_VS_CLASSIC_DN	0.682478	1.87873	0.00110254	0.00463563	0.00227828
ZHOU_INFLAMMATORY_RESPONSE_LIVE_UP	0.621008	1.87871	0.000999001	0.00463563	0.00227828
GO_INOSITOL_LIPID_MEDIATED_SIGNALING	0.649308	1.87778	0.00102987	0.00463563	0.00227828
SU_THYMUS	0.786923	1.87772	0.00127065	0.00463563	0.00227828
SCHAEFFER_PROSTATE_DEVELOPMENT_12HR_UP	0.649592	1.87762	0.00103093	0.00463563	0.00227828
CHANG_POU5F1_TARGETS_UP	0.823955	1.87758	0.00131579	0.00463563	0.00227828
LABBE_TARGETS_OF_TGFB1_AND_WNT3A_DN	0.650967	1.87754	0.0010352	0.00463563	0.00227828
PID_EPHRINB_REV_PATHWAY	0.740807	1.87745	0.00120337	0.00463563	0.00227828
GO_SIGNALING_ADAPTOR_ACTIVITY	0.663923	1.87719	0.0010582	0.00463563	0.00227828
VERRECCHIA_DELAYED_RESPONSE_TO_TGFB1	0.720487	1.87681	0.00116686	0.00463563	0.00227828
GO_HIGH_DENSITY_LIPOPROTEIN_PARTICLE	0.754254	1.87641	0.00123001	0.00463563	0.00227828
CHIARADONNA_NEOPLASTIC_TRANSFORMATION_KRAS_DN	0.641747	1.87618	0.00101729	0.00463563	0.00227828
GO_NEGATIVE_REGULATION_OF_MULTICELLULAR_ORGANISMAL_PROCESS	0.616373	1.87556	0.000999001	0.00463563	0.00227828
GO_REGULATION_OF_HEART_CONTRACTION	0.626215	1.8755	0.001001	0.00463563	0.00227828
PID_IL6_7_PATHWAY	0.699481	1.87544	0.0011325	0.00463563	0.00227828
TAVOR_CEBPA_TARGETS_DN	0.739917	1.8752	0.00120337	0.00463563	0.00227828
WILCOX_RESPONSE_TO_PROGESTERONE_DN	0.673339	1.87516	0.00107643	0.00463563	0.00227828
CROONQUIST_IL6_DEPRIVATION_UP	0.785843	1.87515	0.00127065	0.00463563	0.00227828
DARWICHE_PAPILLOMA_RISK_LOW_UP	0.637256	1.87509	0.0010142	0.00463563	0.00227828
SANA_TNF_SIGNALING_DN	0.657565	1.87502	0.00104822	0.00463563	0.00227828
GO_REGULATION_OF_OSTEOBLAST_DIFFERENTIATION	0.65152	1.87499	0.00103734	0.00463563	0.00227828
GO_LUMENAL_SIDE_OF_MEMBRANE	0.739823	1.87496	0.00120337	0.00463563	0.00227828
NOJIMA_SFRP2_TARGETS_DN	0.767158	1.8747	0.00125628	0.00463563	0.00227828
GO_POSITIVE_REGULATION_OF_DEPHOSPHORYLATION	0.7021	1.8747	0.00113895	0.00463563	0.00227828
GO_CELLULAR_RESPONSE_TO_CORTICOSTEROID_STIMULUS	0.684756	1.87467	0.00110865	0.00463563	0.00227828
GO_TRIGLYCERIDE_CATABOLIC_PROCESS	0.782848	1.87454	0.00126422	0.00463563	0.00227828
GO_CALCIUM_DEPENDENT_PROTEIN_BINDING	0.683051	1.87437	0.00110865	0.00463563	0.00227828
CHIARETTI_T_ALL_REFRACTORY_TO_THERAPY	0.749807	1.87391	0.0012285	0.00463563	0.00227828
GO_T_CELL_PROLIFERATION	0.727606	1.87386	0.0011919	0.00463563	0.00227828
GO_REGULATION_OF_OSTEOBLAST_PROLIFERATION	0.772143	1.87383	0.00125	0.00463563	0.00227828
HINATA_NFKB_TARGETS_KERATINOCYTE_DN	0.772092	1.87371	0.00125	0.00463563	0.00227828
REACTOME_IL_3_5_AND_GM_CSF_SIGNALING	0.707477	1.87363	0.00114811	0.00463563	0.00227828
KEGG_FC_GAMMA_R_MEDIATED_PHAGOCYTOSIS	0.653313	1.87344	0.00104058	0.00463563	0.00227828
GO_MUSCLE_CELL_DIFFERENTIATION	0.624156	1.87323	0.001	0.00463563	0.00227828
GO_REGULATION_OF_PHOSPHOLIPASE_ACTIVITY	0.672636	1.8732	0.00107643	0.00463563	0.00227828
ZHENG_BOUND_BY_FOXP3	0.618266	1.87318	0.000999001	0.00463563	0.00227828
GO_NEGATIVE_REGULATION_OF_MYELOID_LEUKOCYTE_DIFFERENTIATION	0.707295	1.87315	0.00114811	0.00463563	0.00227828
KIM_RESPONSE_TO_TSA_AND_DECITABINE_UP	0.642351	1.87312	0.00102145	0.00463563	0.00227828
GO_RESPONSE_TO_AMINO_ACID	0.650601	1.87295	0.00103842	0.00463563	0.00227828
FLORIO_NEOCORTEX_BASAL_RADIAL_GLIA_UP	0.619065	1.8727	0.001	0.00463563	0.00227828
MOREIRA_RESPONSE_TO_TSA_DN	0.800697	1.8723	0.00129366	0.00463563	0.00227828
GO_NEUTROPHIL_MEDIATED_IMMUNITY	0.781811	1.87206	0.00126422	0.00463563	0.00227828
GO_POSITIVE_REGULATION_OF_CYCLIC_NUCLEOTIDE_METABOLIC_PROCESS	0.649632	1.87181	0.00103734	0.00463563	0.00227828
GO_THYMOCYTE_AGGREGATION	0.700856	1.87138	0.00113895	0.00463563	0.00227828
GO_POSITIVE_REGULATION_OF_LIPID_KINASE_ACTIVITY	0.733668	1.87093	0.00119474	0.00463563	0.00227828
LANDIS_ERBB2_BREAST_TUMORS_65_DN	0.7262	1.87091	0.00119332	0.00463563	0.00227828
KEGG_PRION_DISEASES	0.726415	1.87079	0.0011919	0.00463563	0.00227828
GO_NEGATIVE_REGULATION_OF_CELL_PROLIFERATION	0.616347	1.87038	0.000999001	0.00463563	0.00227828
THUM_MIR21_TARGETS_HEART_DISEASE_UP	0.814289	1.87016	0.00131406	0.00463563	0.00227828
GO_RESPONSE_TO_VITAMIN_D	0.729345	1.87001	0.00118906	0.00463563	0.00227828
GO_REGULATION_OF_PHOSPHATIDYLINOSITOL_3_KINASE_SIGNALING	0.640063	1.86986	0.00101937	0.00463563	0.00227828
GO_MAMMARY_GLAND_MORPHOGENESIS	0.713142	1.86978	0.00115875	0.00463563	0.00227828
GO_MESONEPHROS_DEVELOPMENT	0.656548	1.86975	0.00105042	0.00463563	0.00227828
PID_IL2_1PATHWAY	0.68551	1.86968	0.00110619	0.00463563	0.00227828
SCHLESINGER_METHYLATED_DE_NOVO_IN_CANCER	0.658343	1.86961	0.0010582	0.00463563	0.00227828
BROWNE_HCMV_INFECTION_16HR_DN	0.657745	1.86922	0.00105485	0.00463563	0.00227828
GO_MYD88_DEPENDENT_TOLL_LIKE_RECEPTOR_SIGNALING_PATHWAY	0.732898	1.86896	0.00119474	0.00463563	0.00227828
GO_REGULATION_OF_CHONDROCYTE_DIFFERENTIATION	0.69994	1.86893	0.00113895	0.00463563	0.00227828
GO_MEMBRANE_RAFT_ORGANIZATION	0.805202	1.8689	0.00130378	0.00463563	0.00227828
GO_POSITIVE_REGULATION_OF_WOUND_HEALING	0.696965	1.86869	0.0011325	0.00463563	0.00227828
GO_BONE_GROWTH	0.783063	1.86851	0.00127065	0.00463563	0.00227828
GO_POSITIVE_REGULATION_OF_HUMORAL_IMMUNE_RESPONSE	0.819706	1.8679	0.00131579	0.00463563	0.00227828
GO_NEGATIVE_REGULATION_OF_T_CELL_MEDIATED_IMMUNITY	0.813304	1.86789	0.00131406	0.00463563	0.00227828
GO_POSITIVE_REGULATION_OF_PHOSPHOLIPASE_ACTIVITY	0.686321	1.86783	0.00110619	0.00463563	0.00227828
FIGUEROA_AML_METHYLATION_CLUSTER_5_DN	0.696995	1.86771	0.00112867	0.00463563	0.00227828
GO_METALLOPEPTIDASE_ACTIVITY	0.628216	1.86739	0.00100604	0.00463563	0.00227828
GO_POSITIVE_REGULATION_OF_PHOSPHATASE_ACTIVITY	0.747173	1.86733	0.0012285	0.00463563	0.00227828
SHIN_B_CELL_LYMPHOMA_CLUSTER_8	0.724777	1.86724	0.00119332	0.00463563	0.00227828
GO_MORPHOGENESIS_OF_A_BRANCHING_STRUCTURE	0.632661	1.86683	0.00101215	0.00463563	0.00227828
GO_RESPONSE_TO_ACID_CHEMICAL	0.61718	1.8666	0.001	0.00463563	0.00227828
HORIUCHI_WTAP_TARGETS_UP	0.618415	1.86657	0.000999001	0.00463563	0.00227828
REACTOME_IL_RECEPTOR_SHC_SIGNALING	0.747237	1.86598	0.00122549	0.00463563	0.00227828
PID_CMYB_PATHWAY	0.657145	1.86594	0.00105708	0.00463563	0.00227828
FULCHER_INFLAMMATORY_RESPONSE_LECTIN_VS_LPS_UP	0.61476	1.86582	0.000999001	0.00463563	0.00227828
REACTOME_ANTIGEN_PROCESSING_CROSS_PRESENTATION	0.660724	1.86573	0.00105932	0.00463563	0.00227828
KRIEG_HYPOXIA_VIA_KDM3A	0.686837	1.86568	0.00111235	0.00463563	0.00227828
SAFFORD_T_LYMPHOCYTE_ANERGY	0.656858	1.8654	0.0010582	0.00463563	0.00227828
GO_A_BAND	0.73149	1.86537	0.00119474	0.00463563	0.00227828
GO_NEUTRAL_LIPID_CATABOLIC_PROCESS	0.749801	1.86533	0.00123001	0.00463563	0.00227828
GO_REGULATION_OF_METAL_ION_TRANSPORT	0.616969	1.86527	0.001	0.00463563	0.00227828
GO_REGULATION_OF_RELEASE_OF_SEQUESTERED_CALCIUM_ION_INTO_CYTOSOL_BY_SARCOPLASMIC_RETICULUM	0.756652	1.86526	0.00124688	0.00463563	0.00227828
CHEOK_RESPONSE_TO_MERCAPTOPURINE_DN	0.778947	1.8652	0.00126422	0.00463563	0.00227828
GO_ARTERY_MORPHOGENESIS	0.688335	1.86517	0.00111732	0.00463563	0.00227828
BURTON_ADIPOGENESIS_PEAK_AT_0HR	0.673807	1.86501	0.00107991	0.00463563	0.00227828
YAUCH_HEDGEHOG_SIGNALING_PARACRINE_UP	0.636921	1.86494	0.00101729	0.00463563	0.00227828
GO_POSITIVE_REGULATION_OF_RESPONSE_TO_BIOTIC_STIMULUS	0.711283	1.86491	0.00115875	0.00463563	0.00227828
GO_POSITIVE_REGULATION_OF_ENDOTHELIAL_CELL_PROLIFERATION	0.667805	1.86488	0.00107527	0.00463563	0.00227828
PID_ANTHRAX_PATHWAY	0.803462	1.86487	0.00130378	0.00463563	0.00227828
MCBRYAN_PUBERTAL_TGFB1_TARGETS_UP	0.630703	1.86441	0.0010101	0.00463563	0.00227828
ZWANG_CLASS_2_TRANSIENTLY_INDUCED_BY_EGF	0.698247	1.86441	0.00113895	0.00463563	0.00227828
GO_REGULATION_OF_CYCLIC_NUCLEOTIDE_METABOLIC_PROCESS	0.634607	1.86414	0.00101523	0.00463563	0.00227828
KORKOLA_TERATOMA	0.71544	1.86367	0.00116686	0.00463563	0.00227828
REN_ALVEOLAR_RHABDOMYOSARCOMA_DN	0.616455	1.86361	0.001	0.00463563	0.00227828
KAYO_AGING_MUSCLE_UP	0.619946	1.86359	0.001	0.00463563	0.00227828
GAVIN_IL2_RESPONSIVE_FOXP3_TARGETS_UP	0.789038	1.86346	0.00129032	0.00463563	0.00227828
SHIPP_DLBCL_CURED_VS_FATAL_UP	0.715327	1.86337	0.00116686	0.00463563	0.00227828
GO_UROGENITAL_SYSTEM_DEVELOPMENT	0.61664	1.86324	0.001	0.00463563	0.00227828
VALK_AML_CLUSTER_4	0.746124	1.86321	0.00122549	0.00463563	0.00227828
YE_METASTATIC_LIVER_CANCER	0.755727	1.86298	0.00124688	0.00463563	0.00227828
GO_REGULATION_OF_LIPASE_ACTIVITY	0.656033	1.86285	0.00105932	0.00463563	0.00227828
GO_HOMOTYPIC_CELL_CELL_ADHESION	0.689235	1.86252	0.00112108	0.00463563	0.00227828
GO_REGULATION_OF_PHOSPHATIDYLINOSITOL_3_KINASE_ACTIVITY	0.710373	1.86252	0.00115875	0.00463563	0.00227828
GO_ACTIVATION_OF_MAPK_ACTIVITY	0.637118	1.86248	0.00101937	0.00463563	0.00227828
PLASARI_TGFB1_SIGNALING_VIA_NFIC_10HR_DN	0.734892	1.86246	0.00120337	0.00463563	0.00227828
TAKEDA_TARGETS_OF_NUP98_HOXA9_FUSION_6HR_UP	0.654455	1.86229	0.00105485	0.00463563	0.00227828
GESERICK_TERT_TARGETS_DN	0.777713	1.86225	0.00126422	0.00463563	0.00227828
GO_RESPONSE_TO_VITAMIN	0.649468	1.86223	0.00104058	0.00463563	0.00227828
GO_ANTIGEN_PROCESSING_AND_PRESENTATION_VIA_MHC_CLASS_IB	0.817187	1.86216	0.00131579	0.00463563	0.00227828
PEPPER_CHRONIC_LYMPHOCYTIC_LEUKEMIA_UP	0.726254	1.86209	0.00118906	0.00463563	0.00227828
SMID_BREAST_CANCER_RELAPSE_IN_PLEURA_DN	0.755269	1.86185	0.00124688	0.00463563	0.00227828
REN_ALVEOLAR_RHABDOMYOSARCOMA_UP	0.649683	1.86167	0.00104058	0.00463563	0.00227828
GO_MAST_CELL_ACTIVATION	0.777449	1.86161	0.00126422	0.00463563	0.00227828
CHICAS_RB1_TARGETS_GROWING	0.62018	1.8613	0.001	0.00463563	0.00227828
BERTUCCI_MEDULLARY_VS_DUCTAL_BREAST_CANCER_UP	0.623083	1.8611	0.001002	0.00463563	0.00227828
CHANG_IMMORTALIZED_BY_HPV31_DN	0.669378	1.86099	0.00107643	0.00463563	0.00227828
GO_REGULATION_OF_SYNAPTIC_TRANSMISSION_GABAERGIC	0.74052	1.86078	0.00121212	0.00463563	0.00227828
GO_NEGATIVE_REGULATION_OF_PROTEIN_MATURATION	0.722463	1.86062	0.0011919	0.00463563	0.00227828
SMID_BREAST_CANCER_RELAPSE_IN_BRAIN_UP	0.714218	1.86048	0.00116686	0.00463563	0.00227828
GO_REGULATION_OF_MULTICELLULAR_ORGANISMAL_METABOLIC_PROCESS	0.722364	1.86036	0.0011919	0.00463563	0.00227828
MIKKELSEN_MCV6_ICP_WITH_H3K27ME3	0.660714	1.86025	0.00106496	0.00463563	0.00227828
GO_CALCIUM_MEDIATED_SIGNALING	0.654968	1.86003	0.0010582	0.00463563	0.00227828
GO_REGULATION_OF_BIOMINERAL_TISSUE_DEVELOPMENT	0.660624	1.86	0.00106496	0.00463563	0.00227828
NAKAYAMA_SOFT_TISSUE_TUMORS_PCA2_UP	0.652704	1.85999	0.00105374	0.00463563	0.00227828
BROWNE_HCMV_INFECTION_12HR_DN	0.648625	1.85981	0.00104058	0.00463563	0.00227828
GO_REGULATION_OF_BLOOD_CIRCULATION	0.616132	1.85965	0.000999001	0.00463563	0.00227828
OUELLET_CULTURED_OVARIAN_CANCER_INVASIVE_VS_LMP_DN	0.729161	1.85943	0.00119474	0.00463563	0.00227828
PID_TCR_CALCIUM_PATHWAY	0.743974	1.85934	0.0012285	0.00463563	0.00227828
GO_MAMMARY_GLAND_DUCT_MORPHOGENESIS	0.743847	1.85902	0.0012285	0.00463563	0.00227828
GO_POSITIVE_REGULATION_OF_MYELOID_LEUKOCYTE_MEDIATED_IMMUNITY	0.794865	1.85866	0.00129366	0.00463563	0.00227828
PID_GLYPICAN_1PATHWAY	0.744156	1.85829	0.00122549	0.00463563	0.00227828
GO_DEFENSE_RESPONSE_TO_GRAM_NEGATIVE_BACTERIUM	0.701759	1.85776	0.00114943	0.00463563	0.00227828
GO_RESPONSE_TO_REACTIVE_OXYGEN_SPECIES	0.623889	1.85773	0.00100301	0.00463563	0.00227828
GO_REGULATION_OF_RESPONSE_TO_CYTOKINE_STIMULUS	0.635402	1.85763	0.00101729	0.00463563	0.00227828
YANG_BREAST_CANCER_ESR1_DN	0.753486	1.85746	0.00124688	0.00463563	0.00227828
SARTIPY_NORMAL_AT_INSULIN_RESISTANCE_UP	0.726242	1.85743	0.00119474	0.00463563	0.00227828
LEE_LIVER_CANCER_CIPROFIBRATE_UP	0.672325	1.85647	0.0010929	0.00463563	0.00227828
TING_SILENCED_BY_DICER	0.738738	1.8563	0.00121212	0.00463563	0.00227828
GO_NEGATIVE_REGULATION_OF_CALCIUM_ION_TRANSMEMBRANE_TRANSPORT	0.738616	1.856	0.00121212	0.00463563	0.00227828
GO_REGULATION_OF_PLATELET_ACTIVATION	0.732283	1.85585	0.00120337	0.00463563	0.00227828
PLASARI_TGFB1_SIGNALING_VIA_NFIC_1HR_UP	0.723787	1.85576	0.00118906	0.00463563	0.00227828
GO_NEGATIVE_REGULATION_OF_OXIDOREDUCTASE_ACTIVITY	0.745897	1.85562	0.00123001	0.00463563	0.00227828
LEIN_CHOROID_PLEXUS_MARKERS	0.645369	1.85547	0.00103734	0.00463563	0.00227828
BIDUS_METASTASIS_DN	0.632588	1.85541	0.0010142	0.00463563	0.00227828
GO_REGULATION_OF_PROTEIN_ACTIVATION_CASCADE	0.725442	1.85539	0.00119474	0.00463563	0.00227828
ROSS_ACUTE_MYELOID_LEUKEMIA_CBF	0.65297	1.85499	0.0010582	0.00463563	0.00227828
AMIT_SERUM_RESPONSE_40_MCF10A	0.727595	1.85498	0.00119474	0.00463563	0.00227828
GO_CELLULAR_HOMEOSTASIS	0.610097	1.85464	0.000999001	0.00463563	0.00227828
KARAKAS_TGFB1_SIGNALING	0.792976	1.85424	0.00129366	0.00463563	0.00227828
MIYAGAWA_TARGETS_OF_EWSR1_ETS_FUSIONS_UP	0.617322	1.85423	0.00100301	0.00463563	0.00227828
GO_NEGATIVE_REGULATION_OF_BMP_SIGNALING_PATHWAY	0.700371	1.85409	0.00114943	0.00463563	0.00227828
GO_INSULIN_LIKE_GROWTH_FACTOR_BINDING	0.752076	1.85398	0.00124688	0.00463563	0.00227828
GO_LEUKOCYTE_DEGRANULATION	0.731542	1.85397	0.00120337	0.00463563	0.00227828
SIG_BCR_SIGNALING_PATHWAY	0.69185	1.85392	0.00112867	0.00463563	0.00227828
HOFFMANN_IMMATURE_TO_MATURE_B_LYMPHOCYTE_UP	0.699957	1.85372	0.00114811	0.00463563	0.00227828
GO_ACTIN_FILAMENT_BUNDLE	0.682307	1.85338	0.00111235	0.00463563	0.00227828
GO_POSITIVE_REGULATION_OF_MAST_CELL_ACTIVATION	0.806925	1.85324	0.00131406	0.00463563	0.00227828
GO_REGULATION_OF_CELL_FATE_COMMITMENT	0.744933	1.85322	0.00123001	0.00463563	0.00227828
KIM_ALL_DISORDERS_CALB1_CORR_DN	0.71952	1.85304	0.0011919	0.00463563	0.00227828
GO_REGULATION_OF_SYSTEMIC_ARTERIAL_BLOOD_PRESSURE	0.6512	1.85303	0.00105485	0.00463563	0.00227828
TSENG_IRS1_TARGETS_DN	0.634191	1.853	0.00101937	0.00463563	0.00227828
ZHOU_INFLAMMATORY_RESPONSE_FIMA_UP	0.611457	1.85296	0.000999001	0.00463563	0.00227828
GO_NEGATIVE_REGULATION_OF_CARDIAC_MUSCLE_TISSUE_DEVELOPMENT	0.798324	1.85294	0.00130378	0.00463563	0.00227828
GO_NEURAL_CREST_CELL_DIFFERENTIATION	0.655192	1.85251	0.0010582	0.00463563	0.00227828
MARTENS_TRETINOIN_RESPONSE_UP	0.609715	1.85248	0.000999001	0.00463563	0.00227828
GO_LIPID_PHOSPHORYLATION	0.645996	1.85246	0.00104058	0.00463563	0.00227828
GO_REGULATION_OF_BODY_FLUID_LEVELS	0.61086	1.85236	0.000999001	0.00463563	0.00227828
GO_VASCULAR_ENDOTHELIAL_GROWTH_FACTOR_RECEPTOR_SIGNALING_PATHWAY	0.655978	1.85232	0.00105932	0.00463563	0.00227828
HOQUE_METHYLATED_IN_CANCER	0.677477	1.85226	0.00110497	0.00463563	0.00227828
LI_CISPLATIN_RESISTANCE_DN	0.722249	1.85182	0.00118906	0.00463563	0.00227828
CHIARADONNA_NEOPLASTIC_TRANSFORMATION_KRAS_UP	0.634487	1.8518	0.00101937	0.00463563	0.00227828
GO_MUSCLE_CELL_DEVELOPMENT	0.634985	1.85161	0.00102041	0.00463563	0.00227828
GO_REGULATION_OF_CELL_SUBSTRATE_ADHESION	0.625598	1.85155	0.00100806	0.00463563	0.00227828
BOHN_PRIMARY_IMMUNODEFICIENCY_SYNDROM_DN	0.713127	1.85147	0.00117647	0.00463563	0.00227828
GO_POSITIVE_REGULATION_OF_CALCIUM_ION_IMPORT	0.681599	1.85145	0.00111235	0.00463563	0.00227828
GO_ENDOTHELIAL_CELL_MIGRATION	0.677062	1.85113	0.00110497	0.00463563	0.00227828
WANG_NFKB_TARGETS	0.750812	1.85087	0.00124688	0.00463563	0.00227828
ZEMBUTSU_SENSITIVITY_TO_MITOMYCIN	0.783461	1.85029	0.00129032	0.00463563	0.00227828
GO_REGULATION_OF_MAP_KINASE_ACTIVITY	0.612221	1.85026	0.001	0.00463563	0.00227828
DELACROIX_RAR_TARGETS_UP	0.689933	1.84984	0.0011325	0.00463563	0.00227828
GO_ENDODERMAL_CELL_DIFFERENTIATION	0.705486	1.84971	0.00115875	0.00463563	0.00227828
REACTOME_NUCLEOTIDE_LIKE_PURINERGIC_RECEPTORS	0.805289	1.84949	0.00131406	0.00463563	0.00227828
MIKKELSEN_ES_LCP_WITH_H3K4ME3	0.633625	1.84944	0.00102041	0.00463563	0.00227828
MURATA_VIRULENCE_OF_H_PILORI	0.756796	1.84938	0.00125628	0.00463563	0.00227828
GO_KIDNEY_EPITHELIUM_DEVELOPMENT	0.63364	1.84933	0.00101937	0.00463563	0.00227828
GO_ORGAN_INDUCTION	0.805203	1.84929	0.00131406	0.00463563	0.00227828
RICKMAN_HEAD_AND_NECK_CANCER_A	0.644818	1.84908	0.00104058	0.00463563	0.00227828
SCHRAETS_MLL_TARGETS_DN	0.724979	1.84877	0.00119474	0.00463563	0.00227828
ROSS_LEUKEMIA_WITH_MLL_FUSIONS	0.653173	1.84876	0.00106045	0.00463563	0.00227828
KORKOLA_YOLK_SAC_TUMOR	0.67147	1.84843	0.00110254	0.00463563	0.00227828
JAEGER_METASTASIS_UP	0.697882	1.84822	0.00114811	0.00463563	0.00227828
LABBE_WNT3A_TARGETS_DN	0.644657	1.84817	0.00104167	0.00463563	0.00227828
GO_POSITIVE_REGULATION_OF_CALCIUM_MEDIATED_SIGNALING	0.711785	1.84799	0.00117647	0.00463563	0.00227828
MIKKELSEN_NPC_LCP_WITH_H3K4ME3	0.678939	1.84773	0.00110619	0.00463563	0.00227828
PID_GMCSF_PATHWAY	0.714893	1.84761	0.00118483	0.00463563	0.00227828
ABE_VEGFA_TARGETS_30MIN	0.739224	1.84747	0.0012285	0.00463563	0.00227828
TENEDINI_MEGAKARYOCYTE_MARKERS	0.661743	1.8472	0.00107296	0.00463563	0.00227828
GO_POSITIVE_REGULATION_OF_PHOSPHATIDYLINOSITOL_3_KINASE_SIGNALING	0.668935	1.84711	0.0010929	0.00463563	0.00227828
GO_POSITIVE_REGULATION_OF_OSSIFICATION	0.649095	1.84704	0.00105485	0.00463563	0.00227828
ZIRN_TRETINOIN_RESPONSE_UP	0.774056	1.84702	0.00127065	0.00463563	0.00227828
GO_SUPEROXIDE_METABOLIC_PROCESS	0.724218	1.84683	0.00119474	0.00463563	0.00227828
GO_TRANSMEMBRANE_RECEPTOR_PROTEIN_KINASE_ACTIVITY	0.649851	1.84612	0.0010582	0.00463563	0.00227828
GO_EMBRYO_IMPLANTATION	0.708701	1.84611	0.00116686	0.00463563	0.00227828
GO_ENDOCYTIC_VESICLE_LUMEN	0.795313	1.84595	0.00130378	0.00463563	0.00227828
REACTOME_AXON_GUIDANCE	0.613905	1.84545	0.001001	0.00463563	0.00227828
GO_MUSCLE_FIBER_DEVELOPMENT	0.696673	1.84502	0.00114811	0.00463563	0.00227828
CORRE_MULTIPLE_MYELOMA_UP	0.662415	1.84474	0.00107643	0.00463563	0.00227828
GO_NEGATIVE_REGULATION_OF_EXTRINSIC_APOPTOTIC_SIGNALING_PATHWAY	0.643352	1.84469	0.00104058	0.00463563	0.00227828
XU_HGF_SIGNALING_NOT_VIA_AKT1_48HR_UP	0.72126	1.84469	0.00119474	0.00463563	0.00227828
GO_REGULATION_OF_MULTI_ORGANISM_PROCESS	0.60967	1.84467	0.000999001	0.00463563	0.00227828
GO_POSITIVE_REGULATION_OF_LIPASE_ACTIVITY	0.660157	1.84453	0.00107296	0.00463563	0.00227828
JAZAG_TGFB1_SIGNALING_VIA_SMAD4_DN	0.660778	1.84451	0.00107296	0.00463563	0.00227828
SENGUPTA_NASOPHARYNGEAL_CARCINOMA_UP	0.611301	1.8443	0.001	0.00463563	0.00227828
GO_REGULATION_OF_ORGAN_MORPHOGENESIS	0.613456	1.8442	0.001001	0.00463563	0.00227828
FERRANDO_LYL1_NEIGHBORS	0.809291	1.84417	0.00131579	0.00463563	0.00227828
GO_ADENYLATE_CYCLASE_ACTIVATING_G_PROTEIN_COUPLED_RECEPTOR_SIGNALING_PATHWAY	0.654962	1.84405	0.00106496	0.00463563	0.00227828
KAN_RESPONSE_TO_ARSENIC_TRIOXIDE	0.633767	1.84386	0.00101833	0.00463563	0.00227828
UZONYI_RESPONSE_TO_LEUKOTRIENE_AND_THROMBIN	0.715657	1.84375	0.00119332	0.00463563	0.00227828
GO_RESPONSE_TO_ORGANOPHOSPHORUS	0.630908	1.84327	0.00101833	0.00463563	0.00227828
GO_POSITIVE_REGULATION_OF_CELL_SUBSTRATE_ADHESION	0.642899	1.84313	0.00104167	0.00463563	0.00227828
VANASSE_BCL2_TARGETS_DN	0.656927	1.84272	0.00107181	0.00463563	0.00227828
GO_ENDOPEPTIDASE_ACTIVITY	0.609544	1.84267	0.001	0.00463563	0.00227828
GO_PERIKARYON	0.64009	1.84256	0.00103734	0.00463563	0.00227828
PID_INTEGRIN5_PATHWAY	0.793685	1.84217	0.00130378	0.00463563	0.00227828
ACEVEDO_FGFR1_TARGETS_IN_PROSTATE_CANCER_MODEL_UP	0.609673	1.84181	0.000999001	0.00463563	0.00227828
REACTOME_INFLAMMASOMES	0.801876	1.84165	0.00131406	0.00463563	0.00227828
GO_INFLAMMATORY_RESPONSE_TO_ANTIGENIC_STIMULUS	0.753538	1.84142	0.00125628	0.00463563	0.00227828
TSAI_RESPONSE_TO_IONIZING_RADIATION	0.627783	1.84132	0.0010142	0.00463563	0.00227828
STREICHER_LSM1_TARGETS_DN	0.779437	1.84079	0.00129032	0.00463563	0.00227828
INGRAM_SHH_TARGETS_UP	0.631211	1.8406	0.00102041	0.00463563	0.00227828
LI_INDUCED_T_TO_NATURAL_KILLER_DN	0.636752	1.84042	0.00102987	0.00463563	0.00227828
GO_NEGATIVE_REGULATION_OF_CHEMOTAXIS	0.681047	1.8404	0.00112108	0.00463563	0.00227828
GO_SH3_SH2_ADAPTOR_ACTIVITY	0.677516	1.84036	0.00111235	0.00463563	0.00227828
COATES_MACROPHAGE_M1_VS_M2_UP	0.649075	1.84021	0.00105708	0.00463563	0.00227828
GO_POSITIVE_REGULATION_OF_STRESS_ACTIVATED_PROTEIN_KINASE_SIGNALING_CASCADE	0.630451	1.84017	0.00102041	0.00463563	0.00227828
WIKMAN_ASBESTOS_LUNG_CANCER_DN	0.739685	1.84016	0.00123001	0.00463563	0.00227828
GO_POSITIVE_REGULATION_OF_CELL_DIFFERENTIATION	0.605285	1.83957	0.000999001	0.00463563	0.00227828
HERNANDEZ_MITOTIC_ARREST_BY_DOCETAXEL_1_DN	0.708415	1.83924	0.00117647	0.00463563	0.00227828
GO_POSITIVE_REGULATION_OF_PROTEIN_SERINE_THREONINE_KINASE_ACTIVITY	0.609032	1.83913	0.001	0.00463563	0.00227828
ONO_FOXP3_TARGETS_UP	0.757834	1.8391	0.00125	0.00463563	0.00227828
RUIZ_TNC_TARGETS_UP	0.625406	1.83789	0.00101317	0.00463563	0.00227828
KATSANOU_ELAVL1_TARGETS_DN	0.626692	1.83772	0.00101626	0.00463563	0.00227828
GO_NEGATIVE_REGULATION_OF_ENDOTHELIAL_CELL_MIGRATION	0.707795	1.83763	0.00117647	0.00463563	0.00227828
GO_REGULATION_OF_SYSTEM_PROCESS	0.605956	1.83749	0.000999001	0.00463563	0.00227828
GO_ENZYME_INHIBITOR_ACTIVITY	0.607078	1.83745	0.000999001	0.00463563	0.00227828
GO_REGULATION_OF_SYNAPSE_ORGANIZATION	0.638234	1.83676	0.00103734	0.00463563	0.00227828
GO_AMINOGLYCAN_CATABOLIC_PROCESS	0.657351	1.83668	0.00107296	0.00463563	0.00227828
KINSEY_TARGETS_OF_EWSR1_FLII_FUSION_DN	0.607125	1.83666	0.001	0.00463563	0.00227828
GO_POSITIVE_REGULATION_OF_SMOOTH_MUSCLE_CONTRACTION	0.730904	1.83662	0.00121212	0.00463563	0.00227828
GO_REGULATION_OF_PROTEIN_SECRETION	0.606967	1.83654	0.001	0.00463563	0.00227828
RASHI_NFKB1_TARGETS	0.777458	1.83611	0.00129032	0.00463563	0.00227828
GO_REGULATION_OF_TRANSMEMBRANE_RECEPTOR_PROTEIN_SERINE_THREONINE_KINASE_SIGNALING_PATHWAY	0.61456	1.83606	0.00100301	0.00463563	0.00227828
PETROVA_ENDOTHELIUM_LYMPHATIC_VS_BLOOD_UP	0.629437	1.83597	0.00102041	0.00463563	0.00227828
GO_MYD88_INDEPENDENT_TOLL_LIKE_RECEPTOR_SIGNALING_PATHWAY	0.724422	1.83593	0.00120337	0.00463563	0.00227828
GO_PYRIMIDINE_NUCLEOSIDE_CATABOLIC_PROCESS	0.769383	1.83587	0.00127065	0.00463563	0.00227828
GO_REGULATION_OF_CAMP_METABOLIC_PROCESS	0.629295	1.83582	0.00102145	0.00463563	0.00227828
PETRETTO_CARDIAC_HYPERTROPHY	0.715922	1.83559	0.00118906	0.00463563	0.00227828
LEE_LIVER_CANCER_ACOX1_DN	0.657501	1.83536	0.00107296	0.00463563	0.00227828
ZHANG_ANTIVIRAL_RESPONSE_TO_RIBAVIRIN_UP	0.730371	1.83528	0.00121212	0.00463563	0.00227828
RUAN_RESPONSE_TO_TNF_TROGLITAZONE_UP	0.790683	1.83521	0.00130378	0.00463563	0.00227828
EINAV_INTERFERON_SIGNATURE_IN_CANCER	0.737667	1.83514	0.00123001	0.00463563	0.00227828
SMID_BREAST_CANCER_RELAPSE_IN_LUNG_DN	0.712099	1.83458	0.00119332	0.00463563	0.00227828
PLASARI_NFIC_TARGETS_BASAL_DN	0.784447	1.8343	0.00129366	0.00463563	0.00227828
ROSS_AML_WITH_MLL_FUSIONS	0.648746	1.83428	0.0010582	0.00463563	0.00227828
GO_ENDODERM_FORMATION	0.67866	1.83395	0.00112108	0.00463563	0.00227828
ZHAN_MULTIPLE_MYELOMA_CD1_VS_CD2_UP	0.662584	1.83395	0.00107991	0.00463563	0.00227828
KEGG_REGULATION_OF_ACTIN_CYTOSKELETON	0.613143	1.83367	0.00100503	0.00463563	0.00227828
VALK_AML_CLUSTER_6	0.71506	1.83338	0.00118906	0.00463563	0.00227828
GO_REGULATION_OF_INTERLEUKIN_13_PRODUCTION	0.789866	1.83331	0.00130378	0.00463563	0.00227828
KAAB_HEART_ATRIUM_VS_VENTRICLE_UP	0.610206	1.83311	0.001002	0.00463563	0.00227828
CHEMELLO_SOLEUS_VS_EDL_MYOFIBERS_DN	0.776004	1.83268	0.00129032	0.00463563	0.00227828
BAELDE_DIABETIC_NEPHROPATHY_UP	0.645263	1.83227	0.00105932	0.00463563	0.00227828
DARWICHE_PAPILLOMA_RISK_HIGH_UP	0.625244	1.83225	0.00101729	0.00463563	0.00227828
GO_FORMATION_OF_PRIMARY_GERM_LAYER	0.635385	1.83209	0.0010352	0.00463563	0.00227828
GO_AXIS_ELONGATION	0.733664	1.83209	0.00122549	0.00463563	0.00227828
GO_TRANSMEMBRANE_RECEPTOR_PROTEIN_TYROSINE_KINASE_ACTIVITY	0.65786	1.83205	0.00107643	0.00463563	0.00227828
GO_REGULATION_OF_ENDOCYTOSIS	0.613179	1.832	0.001002	0.00463563	0.00227828
GO_REGULATION_OF_ORGAN_FORMATION	0.718259	1.83163	0.00119474	0.00463563	0.00227828
GO_REGULATION_OF_ANATOMICAL_STRUCTURE_MORPHOGENESIS	0.601599	1.83156	0.000999001	0.00463563	0.00227828
GO_REGULATION_OF_TOLL_LIKE_RECEPTOR_4_SIGNALING_PATHWAY	0.783239	1.83147	0.00129366	0.00463563	0.00227828
PEDRIOLI_MIR31_TARGETS_DN	0.605812	1.83143	0.001	0.00463563	0.00227828
GO_RENAL_SYSTEM_PROCESS	0.636815	1.83088	0.00103734	0.00463563	0.00227828
HOELZEL_NF1_TARGETS_DN	0.634677	1.83055	0.0010352	0.00463563	0.00227828
GO_REGULATION_OF_CALCIUM_ION_TRANSMEMBRANE_TRANSPORTER_ACTIVITY	0.653604	1.83026	0.00107296	0.00463563	0.00227828
SENESE_HDAC1_TARGETS_DN	0.609921	1.83014	0.001	0.00463563	0.00227828
SHEDDEN_LUNG_CANCER_GOOD_SURVIVAL_A12	0.605676	1.82988	0.000999001	0.00463563	0.00227828
KONDO_EZH2_TARGETS	0.610599	1.82975	0.001001	0.00463563	0.00227828
GROSS_HYPOXIA_VIA_ELK3_ONLY_UP	0.713607	1.82966	0.00118906	0.00463563	0.00227828
PENG_RAPAMYCIN_RESPONSE_UP	0.613177	1.82953	0.001002	0.00463563	0.00227828
SERVITJA_LIVER_HNF1A_TARGETS_DN	0.621676	1.82925	0.0010142	0.00463563	0.00227828
GO_BRANCHING_MORPHOGENESIS_OF_AN_EPITHELIAL_TUBE	0.626302	1.82919	0.00101937	0.00463563	0.00227828
HUPER_BREAST_BASAL_VS_LUMINAL_DN	0.664393	1.82895	0.00110254	0.00463563	0.00227828
DELASERNA_MYOD_TARGETS_DN	0.668886	1.82877	0.00110497	0.00463563	0.00227828
BANDRES_RESPONSE_TO_CARMUSTIN_MGMT_48HR_DN	0.622403	1.82867	0.00101833	0.00463563	0.00227828
PID_IL8_CXCR1_PATHWAY	0.732175	1.82837	0.00122549	0.00463563	0.00227828
RICKMAN_TUMOR_DIFFERENTIATED_WELL_VS_MODERATELY_DN	0.634086	1.82835	0.0010352	0.00463563	0.00227828
GO_RESPONSE_TO_PURINE_CONTAINING_COMPOUND	0.621938	1.82834	0.00101729	0.00463563	0.00227828
GO_REGULATION_OF_PEPTIDASE_ACTIVITY	0.604602	1.82831	0.001	0.00463563	0.00227828
GO_POSITIVE_REGULATION_OF_CAMP_METABOLIC_PROCESS	0.64013	1.82818	0.00104932	0.00463563	0.00227828
BIOCARTA_IL2RB_PATHWAY	0.704114	1.82807	0.00117647	0.00463563	0.00227828
GO_NEPHRON_EPITHELIUM_DEVELOPMENT	0.638494	1.82804	0.00104384	0.00463563	0.00227828
GO_REGULATION_OF_DOPAMINE_SECRETION	0.753245	1.82797	0.00125	0.00463563	0.00227828
GO_CYTOPLASMIC_SIDE_OF_MEMBRANE	0.619065	1.82781	0.00101112	0.00463563	0.00227828
GO_CYTOLYSIS	0.753178	1.82768	0.00126103	0.00463563	0.00227828
VANDESLUIS_COMMD1_TARGETS_GROUP_3_DN	0.707029	1.82728	0.00118483	0.00463563	0.00227828
GO_POSITIVE_REGULATION_OF_DNA_RECOMBINATION	0.781378	1.82712	0.00129366	0.00463563	0.00227828
BIOCARTA_AMI_PATHWAY	0.765709	1.8271	0.00127065	0.00463563	0.00227828
GO_REGULATION_OF_SYSTEMIC_ARTERIAL_BLOOD_PRESSURE_MEDIATED_BY_A_CHEMICAL_SIGNAL	0.684226	1.82697	0.00113895	0.00463563	0.00227828
AMIT_DELAYED_EARLY_GENES	0.781289	1.82691	0.00129366	0.00463563	0.00227828
GO_POSITIVE_REGULATION_OF_NUCLEOCYTOPLASMIC_TRANSPORT	0.628781	1.82686	0.00101937	0.00463563	0.00227828
GO_FIBRIL_ORGANIZATION	0.773507	1.82678	0.00129032	0.00463563	0.00227828
GO_ANTIGEN_PROCESSING_AND_PRESENTATION_OF_ENDOGENOUS_ANTIGEN	0.787044	1.82676	0.00130378	0.00463563	0.00227828
GO_REGULATION_OF_T_CELL_RECEPTOR_SIGNALING_PATHWAY	0.731526	1.82675	0.00122549	0.00463563	0.00227828
PID_CXCR3_PATHWAY	0.68974	1.82666	0.00114811	0.00463563	0.00227828
GO_LAMININ_BINDING	0.72071	1.82652	0.00120337	0.00463563	0.00227828
YAO_HOXA10_TARGETS_VIA_PROGESTERONE_DN	0.786889	1.8264	0.00130378	0.00463563	0.00227828
JEON_SMAD6_TARGETS_UP	0.752551	1.82616	0.00126103	0.00463563	0.00227828
GO_NEGATIVE_REGULATION_OF_ENDOTHELIAL_CELL_PROLIFERATION	0.716207	1.82595	0.00119474	0.00463563	0.00227828
GO_ARTERY_DEVELOPMENT	0.645823	1.82594	0.00105932	0.00463563	0.00227828
VALK_AML_CLUSTER_9	0.713907	1.82589	0.00119474	0.00463563	0.00227828
GO_PROTEIN_LIPID_COMPLEX	0.700931	1.82587	0.00116686	0.00463563	0.00227828
GO_STEM_CELL_PROLIFERATION	0.660959	1.82509	0.0010929	0.00463563	0.00227828
WANG_METHYLATED_IN_BREAST_CANCER	0.708654	1.82505	0.0011919	0.00463563	0.00227828
GO_REGULATION_OF_SYNCYTIUM_FORMATION_BY_PLASMA_MEMBRANE_FUSION	0.752077	1.82501	0.00126103	0.00463563	0.00227828
GO_REGULATION_OF_NITRIC_OXIDE_BIOSYNTHETIC_PROCESS	0.670576	1.82498	0.00110619	0.00463563	0.00227828
DAIRKEE_CANCER_PRONE_RESPONSE_E2	0.730208	1.82493	0.0012285	0.00463563	0.00227828
NEWMAN_ERCC6_TARGETS_DN	0.708277	1.82473	0.00119332	0.00463563	0.00227828
HOFMANN_MYELODYSPLASTIC_SYNDROM_RISK_DN	0.762004	1.82463	0.00126422	0.00463563	0.00227828
KOKKINAKIS_METHIONINE_DEPRIVATION_48HR_UP	0.626104	1.82453	0.00102249	0.00463563	0.00227828
GO_REGULATION_OF_THYMOCYTE_AGGREGATION	0.739951	1.82409	0.00124688	0.00463563	0.00227828
GO_RENAL_TUBULE_DEVELOPMENT	0.643329	1.82392	0.00105708	0.00463563	0.00227828
REACTOME_SEMAPHORIN_INTERACTIONS	0.653384	1.82387	0.00107296	0.00463563	0.00227828
GO_RECEPTOR_METABOLIC_PROCESS	0.642917	1.82379	0.00105708	0.00463563	0.00227828
GO_ANTIGEN_PROCESSING_AND_PRESENTATION_OF_PEPTIDE_ANTIGEN	0.616041	1.82377	0.00100705	0.00463563	0.00227828
DARWICHE_PAPILLOMA_RISK_HIGH_VS_LOW_DN	0.725757	1.82368	0.00121212	0.00463563	0.00227828
GO_RESPONSE_TO_FUNGUS	0.674658	1.82313	0.00112108	0.00463563	0.00227828
RAGHAVACHARI_PLATELET_SPECIFIC_GENES	0.651027	1.82304	0.00107296	0.00463563	0.00227828
GO_REGULATION_OF_OXIDOREDUCTASE_ACTIVITY	0.640092	1.82289	0.00105042	0.00463563	0.00227828
REACTOME_RIP_MEDIATED_NFKB_ACTIVATION_VIA_DAI	0.779556	1.82286	0.00129366	0.00463563	0.00227828
YAO_TEMPORAL_RESPONSE_TO_PROGESTERONE_CLUSTER_1	0.652349	1.82271	0.00107296	0.00463563	0.00227828
KERLEY_RESPONSE_TO_CISPLATIN_UP	0.688244	1.8227	0.00114811	0.00463563	0.00227828
LEE_LIVER_CANCER_ACOX1_UP	0.655572	1.82261	0.00107643	0.00463563	0.00227828
STEGER_ADIPOGENESIS_UP	0.761103	1.82247	0.00126422	0.00463563	0.00227828
AZARE_STAT3_TARGETS	0.750943	1.82226	0.00126103	0.00463563	0.00227828
GO_REGULATION_OF_DEFENSE_RESPONSE_TO_VIRUS_BY_VIRUS	0.725109	1.82206	0.00121212	0.00463563	0.00227828
GO_CYTOKINE_METABOLIC_PROCESS	0.785012	1.82204	0.00130378	0.00463563	0.00227828
GO_REGULATION_OF_LIPID_KINASE_ACTIVITY	0.679676	1.82193	0.00112867	0.00463563	0.00227828
NAGASHIMA_NRG1_SIGNALING_UP	0.615473	1.8216	0.00100806	0.00463563	0.00227828
RAMASWAMY_METASTASIS_DN	0.659671	1.82153	0.0010929	0.00463563	0.00227828
MIKKELSEN_IPS_LCP_WITH_H3K4ME3	0.618624	1.82149	0.0010142	0.00463563	0.00227828
PHONG_TNF_RESPONSE_NOT_VIA_P38	0.601323	1.82119	0.000999001	0.00463563	0.00227828
PAL_PRMT5_TARGETS_DN	0.724649	1.8209	0.00121212	0.00463563	0.00227828
GO_KIDNEY_MORPHOGENESIS	0.63983	1.82068	0.00105485	0.00463563	0.00227828
PID_SHP2_PATHWAY	0.663447	1.82057	0.00110865	0.00463563	0.00227828
GO_POSITIVE_REGULATION_OF_TRANSFORMING_GROWTH_FACTOR_BETA_PRODUCTION	0.792467	1.82004	0.00131406	0.00463563	0.00227828
PID_AVB3_OPN_PATHWAY	0.713822	1.81987	0.00119474	0.00463563	0.00227828
GO_NEGATIVE_REGULATION_OF_REGULATED_SECRETORY_PATHWAY	0.759951	1.81971	0.00126422	0.00463563	0.00227828
GO_REGULATION_OF_MYELOID_CELL_DIFFERENTIATION	0.612772	1.81938	0.00100705	0.00463563	0.00227828
GO_POSITIVE_REGULATION_OF_FIBROBLAST_PROLIFERATION	0.668487	1.81929	0.00110619	0.00463563	0.00227828
GO_PLATELET_DENSE_GRANULE	0.762434	1.81929	0.00127065	0.00463563	0.00227828
GO_REGULATION_OF_STRIATED_MUSCLE_CELL_DIFFERENTIATION	0.640714	1.81929	0.00105708	0.00463563	0.00227828
MULLIGHAN_MLL_SIGNATURE_1_UP	0.601392	1.81916	0.001	0.00463563	0.00227828
LINDVALL_IMMORTALIZED_BY_TERT_UP	0.644206	1.81908	0.00105932	0.00463563	0.00227828
GO_POSITIVE_REGULATION_OF_SECRETION	0.601418	1.81899	0.001	0.00463563	0.00227828
DELACROIX_RAR_TARGETS_DN	0.744358	1.81899	0.00125628	0.00463563	0.00227828
GO_MANNOSE_BINDING	0.777835	1.81884	0.00129366	0.00463563	0.00227828
CHIARADONNA_NEOPLASTIC_TRANSFORMATION_CDC25_DN	0.618631	1.81798	0.00101317	0.00463563	0.00227828
PID_RAS_PATHWAY	0.717144	1.81748	0.00120337	0.00463563	0.00227828
GO_POSITIVE_REGULATION_OF_T_CELL_MEDIATED_CYTOTOXICITY	0.791304	1.81737	0.00131406	0.00463563	0.00227828
CAIRO_LIVER_DEVELOPMENT_UP	0.617152	1.81716	0.0010142	0.00463563	0.00227828
GREENBAUM_E2A_TARGETS_DN	0.761374	1.81676	0.00127065	0.00463563	0.00227828
GO_REGULATION_OF_CARDIAC_CONDUCTION	0.650189	1.81668	0.00107296	0.00463563	0.00227828
GO_REGULATION_OF_STRIATED_MUSCLE_CONTRACTION	0.640541	1.81642	0.00105597	0.00463563	0.00227828
GO_REGULATION_OF_RESPONSE_TO_BIOTIC_STIMULUS	0.605283	1.81633	0.001	0.00463563	0.00227828
GO_POSITIVE_REGULATION_OF_NUCLEOTIDE_METABOLIC_PROCESS	0.622216	1.81614	0.00102041	0.00463563	0.00227828
PARENT_MTOR_SIGNALING_DN	0.685763	1.81613	0.00114811	0.00463563	0.00227828
GO_REGULATION_OF_NITRIC_OXIDE_SYNTHASE_BIOSYNTHETIC_PROCESS	0.776633	1.81602	0.00129366	0.00463563	0.00227828
MARTENS_BOUND_BY_PML_RARA_FUSION	0.600124	1.81584	0.000999001	0.00463563	0.00227828
GO_HYALURONAN_METABOLIC_PROCESS	0.722522	1.81556	0.00121212	0.00463563	0.00227828
GO_REGULATION_OF_MUSCLE_CELL_DIFFERENTIATION	0.618361	1.81553	0.00101215	0.00463563	0.00227828
ZHAN_LATE_DIFFERENTIATION_GENES_UP	0.708061	1.81544	0.00118906	0.00463563	0.00227828
GO_PEPTIDASE_ACTIVATOR_ACTIVITY	0.699229	1.81539	0.00117647	0.00463563	0.00227828
GO_G_PROTEIN_COUPLED_RECEPTOR_SIGNALING_PATHWAY_COUPLED_TO_CYCLIC_NUCLEOTIDE_SECOND_MESSENGER	0.613353	1.8153	0.00100806	0.00463563	0.00227828
ABRAHAM_ALPC_VS_MULTIPLE_MYELOMA_UP	0.729666	1.81524	0.00123001	0.00463563	0.00227828
GO_ORGAN_GROWTH	0.649669	1.81522	0.00107296	0.00463563	0.00227828
SASSON_RESPONSE_TO_FORSKOLIN_DN	0.63678	1.81461	0.00105374	0.00463563	0.00227828
MIKKELSEN_ES_ICP_WITH_H3K27ME3	0.696406	1.81408	0.00116686	0.00463563	0.00227828
GO_COMPLEMENT_BINDING	0.767952	1.81366	0.00129032	0.00463563	0.00227828
AMIT_EGF_RESPONSE_60_HELA	0.68319	1.81326	0.00114548	0.00463563	0.00227828
BROWNE_HCMV_INFECTION_48HR_DN	0.597977	1.81324	0.000999001	0.00463563	0.00227828
GO_POSITIVE_REGULATION_OF_T_HELPER_CELL_DIFFERENTIATION	0.775315	1.81294	0.00129366	0.00463563	0.00227828
GO_REGULATION_OF_ISOTYPE_SWITCHING	0.741858	1.81288	0.00125628	0.00463563	0.00227828
GO_NEGATIVE_REGULATION_OF_CANONICAL_WNT_SIGNALING_PATHWAY	0.616934	1.8126	0.00101833	0.00463563	0.00227828
GO_RESPONSE_TO_FATTY_ACID	0.638213	1.81225	0.00105932	0.00463563	0.00227828
GO_EPITHELIAL_TO_MESENCHYMAL_TRANSITION	0.662827	1.81221	0.00110497	0.00463563	0.00227828
GO_REGULATION_OF_MYOTUBE_DIFFERENTIATION	0.664966	1.81196	0.00110619	0.00463563	0.00227828
GO_REGULATION_OF_ION_TRANSPORT	0.596505	1.81189	0.000999001	0.00463563	0.00227828
LA_MEN1_TARGETS	0.741318	1.81156	0.00125628	0.00463563	0.00227828
MARCHINI_TRABECTEDIN_RESISTANCE_DN	0.67577	1.81146	0.00112867	0.00463563	0.00227828
MARTINEZ_RB1_AND_TP53_TARGETS_UP	0.596554	1.81144	0.000999001	0.00463563	0.00227828
GO_NEGATIVE_REGULATION_OF_MAP_KINASE_ACTIVITY	0.641322	1.81094	0.00105932	0.00463563	0.00227828
BOYAULT_LIVER_CANCER_SUBCLASS_G3_DN	0.673199	1.81054	0.0011274	0.00463563	0.00227828
ZHENG_FOXP3_TARGETS_UP	0.727752	1.81048	0.00123001	0.00463563	0.00227828
OZANNE_AP1_TARGETS_UP	0.794269	1.80994	0.00131579	0.00463563	0.00227828
CHICAS_RB1_TARGETS_SENESCENT	0.596423	1.80961	0.000999001	0.00463563	0.00227828
REACTOME_SMOOTH_MUSCLE_CONTRACTION	0.740515	1.8096	0.00125628	0.00463563	0.00227828
BIOCARTA_IL22BP_PATHWAY	0.787855	1.80945	0.00131406	0.00463563	0.00227828
BIOCARTA_STATHMIN_PATHWAY	0.766166	1.80944	0.00129032	0.00463563	0.00227828
MCBRYAN_PUBERTAL_BREAST_4_5WK_UP	0.600132	1.80936	0.001	0.00463563	0.00227828
GO_REGULATION_OF_BLOOD_PRESSURE	0.613581	1.8093	0.00101317	0.00463563	0.00227828
LABBE_TGFB1_TARGETS_UP	0.629141	1.80896	0.00103627	0.00463563	0.00227828
LEE_AGING_CEREBELLUM_DN	0.637016	1.80878	0.00105708	0.00463563	0.00227828
GO_FLUID_TRANSPORT	0.724282	1.80866	0.00122549	0.00463563	0.00227828
LEE_LIVER_CANCER_CIPROFIBRATE_DN	0.647281	1.80855	0.00107296	0.00463563	0.00227828
DAZARD_UV_RESPONSE_CLUSTER_G28	0.765781	1.80853	0.00129032	0.00463563	0.00227828
GO_RESPONSE_TO_ALCOHOL	0.597899	1.80849	0.001	0.00463563	0.00227828
LEI_HOXC8_TARGETS_DN	0.779067	1.80824	0.00130378	0.00463563	0.00227828
HARRIS_HYPOXIA	0.637576	1.80802	0.00105597	0.00463563	0.00227828
GO_CELLULAR_IRON_ION_HOMEOSTASIS	0.674693	1.80795	0.00112867	0.00463563	0.00227828
GO_REGULATION_OF_BLOOD_VESSEL_ENDOTHELIAL_CELL_MIGRATION	0.669038	1.80795	0.00112108	0.00463563	0.00227828
GO_REGULATION_OF_TUMOR_NECROSIS_FACTOR_BIOSYNTHETIC_PROCESS	0.77316	1.8079	0.00129366	0.00463563	0.00227828
LEIN_ASTROCYTE_MARKERS	0.685069	1.80787	0.00114943	0.00463563	0.00227828
WANG_TNF_TARGETS	0.744874	1.80753	0.00126103	0.00463563	0.00227828
RICKMAN_HEAD_AND_NECK_CANCER_B	0.676943	1.80753	0.00113895	0.00463563	0.00227828
STAMBOLSKY_TARGETS_OF_MUTATED_TP53_DN	0.674524	1.8075	0.00112867	0.00463563	0.00227828
GO_PROSTANOID_BIOSYNTHETIC_PROCESS	0.77295	1.80741	0.00129366	0.00463563	0.00227828
GO_ACTOMYOSIN	0.660147	1.8073	0.00110865	0.00463563	0.00227828
GO_NEGATIVE_REGULATION_OF_CHONDROCYTE_DIFFERENTIATION	0.765114	1.80696	0.00129032	0.00463563	0.00227828
GO_CYSTEINE_TYPE_ENDOPEPTIDASE_INHIBITOR_ACTIVITY	0.660903	1.80695	0.00110497	0.00463563	0.00227828
GO_AMEBOIDAL_TYPE_CELL_MIGRATION	0.61486	1.80666	0.00101317	0.00463563	0.00227828
GO_NEGATIVE_REGULATION_OF_T_CELL_APOPTOTIC_PROCESS	0.786614	1.8066	0.00131406	0.00463563	0.00227828
GO_METANEPHROS_DEVELOPMENT	0.635913	1.80653	0.0010582	0.00463563	0.00227828
GO_ANTIGEN_PROCESSING_AND_PRESENTATION_OF_PEPTIDE_ANTIGEN_VIA_MHC_CLASS_I	0.63367	1.80643	0.00104932	0.00463563	0.00227828
GO_POSITIVE_REGULATION_OF_RELEASE_OF_SEQUESTERED_CALCIUM_ION_INTO_CYTOSOL	0.69893	1.80635	0.00118483	0.00463563	0.00227828
LOPES_METHYLATED_IN_COLON_CANCER_UP	0.723329	1.80628	0.00122549	0.00463563	0.00227828
BAUS_TFF2_TARGETS_UP	0.712634	1.80605	0.00120337	0.00463563	0.00227828
HELLER_HDAC_TARGETS_DN	0.598153	1.8059	0.001	0.00463563	0.00227828
REACTOME_AMINE_LIGAND_BINDING_RECEPTORS	0.6987	1.80576	0.00118483	0.00463563	0.00227828
GO_BINDING_BRIDGING	0.609443	1.80573	0.00100705	0.00463563	0.00227828
ZHENG_FOXP3_TARGETS_IN_T_LYMPHOCYTE_DN	0.701108	1.80562	0.0011919	0.00463563	0.00227828
GO_HMG_BOX_DOMAIN_BINDING	0.772092	1.80541	0.00129366	0.00463563	0.00227828
GO_ENDOLYSOSOME	0.79179	1.80429	0.00131579	0.00463563	0.00227828
GO_SARCOLEMMA	0.618747	1.80426	0.00102041	0.00463563	0.00227828
AMUNDSON_GENOTOXIC_SIGNATURE	0.626648	1.80386	0.00103734	0.00463563	0.00227828
GO_REGULATION_OF_TRANSFORMING_GROWTH_FACTOR_BETA_PRODUCTION	0.731741	1.80385	0.00124688	0.00463563	0.00227828
MIKKELSEN_MEF_ICP_WITH_H3K27ME3	0.604078	1.80371	0.001002	0.00463563	0.00227828
GO_RESPONSE_TO_ESTROGEN	0.60281	1.80358	0.00100301	0.00463563	0.00227828
GO_POSITIVE_REGULATION_OF_T_HELPER_1_TYPE_IMMUNE_RESPONSE	0.791464	1.80354	0.00131579	0.00463563	0.00227828
VERNOCHET_ADIPOGENESIS	0.763625	1.80344	0.00129032	0.00463563	0.00227828
MCBRYAN_PUBERTAL_BREAST_3_4WK_UP	0.603758	1.80341	0.00100402	0.00463563	0.00227828
SCHAEFFER_PROSTATE_DEVELOPMENT_6HR_UP	0.611976	1.80339	0.00101317	0.00463563	0.00227828
GO_RESPONSE_TO_OXYGEN_LEVELS	0.596539	1.80328	0.001001	0.00463563	0.00227828
VALK_AML_WITH_CEBPA	0.700113	1.80306	0.0011919	0.00463563	0.00227828
REACTOME_HEMOSTASIS	0.59569	1.80295	0.000999001	0.00463563	0.00227828
GO_NITRIC_OXIDE_SYNTHASE_BINDING	0.763387	1.80288	0.00129032	0.00463563	0.00227828
GO_REGULATION_OF_EXTRINSIC_APOPTOTIC_SIGNALING_PATHWAY	0.613529	1.80275	0.00101317	0.00463563	0.00227828
GO_NEGATIVE_REGULATION_OF_GROWTH	0.600474	1.80237	0.000999001	0.00463563	0.00227828
GO_SEROTONIN_RECEPTOR_ACTIVITY	0.770709	1.80217	0.00129366	0.00463563	0.00227828
GO_REGULATION_OF_JNK_CASCADE	0.612259	1.80154	0.0010142	0.00463563	0.00227828
GO_ENDOTHELIAL_CELL_PROLIFERATION	0.742262	1.80119	0.00126103	0.00463563	0.00227828
MARTORIATI_MDM4_TARGETS_NEUROEPITHELIUM_DN	0.612593	1.80086	0.00101729	0.00463563	0.00227828
GO_REGULATION_OF_MITOCHONDRIAL_DEPOLARIZATION	0.770083	1.80071	0.00129366	0.00463563	0.00227828
GO_GLYCEROLIPID_CATABOLIC_PROCESS	0.696716	1.80063	0.00118483	0.00463563	0.00227828
CLASPER_LYMPHATIC_VESSELS_DURING_METASTASIS_UP	0.762245	1.80018	0.00129032	0.00463563	0.00227828
GO_REGULATION_OF_STRESS_ACTIVATED_PROTEIN_KINASE_SIGNALING_CASCADE	0.603016	1.80013	0.001002	0.00463563	0.00227828
GO_RESPONSE_TO_CAMP	0.624263	1.79996	0.0010352	0.00463563	0.00227828
GO_FIBRINOLYSIS	0.751503	1.79949	0.00126422	0.00463563	0.00227828
GO_PROTEIN_SECRETION	0.622777	1.79931	0.00103093	0.00463563	0.00227828
AFFAR_YY1_TARGETS_DN	0.599583	1.79923	0.001	0.00463563	0.00227828
PID_INTEGRIN_A9B1_PATHWAY	0.729797	1.79906	0.00124688	0.00463563	0.00227828
HOEBEKE_LYMPHOID_STEM_CELL_UP	0.631062	1.79899	0.00104932	0.00463563	0.00227828
LABBE_TGFB1_TARGETS_DN	0.623629	1.79893	0.00103413	0.00463563	0.00227828
DAVICIONI_PAX_FOXO1_SIGNATURE_IN_ARMS_DN	0.753821	1.79874	0.00127065	0.00463563	0.00227828
GO_POSITIVE_REGULATION_OF_LEUKOCYTE_DEGRANULATION	0.769144	1.79851	0.00129366	0.00463563	0.00227828
GO_NEGATIVE_REGULATION_OF_MUSCLE_CELL_DIFFERENTIATION	0.660844	1.79849	0.00110619	0.00463563	0.00227828
FOSTER_KDM1A_TARGETS_UP	0.598671	1.79839	0.00100301	0.00463563	0.00227828
HIRSCH_CELLULAR_TRANSFORMATION_SIGNATURE_UP	0.599365	1.79839	0.001	0.00463563	0.00227828
GO_CELLULAR_RESPONSE_TO_ALCOHOL	0.622376	1.79816	0.00103093	0.00463563	0.00227828
HOFMANN_CELL_LYMPHOMA_DN	0.690175	1.79785	0.00116686	0.00463563	0.00227828
BERENJENO_TRANSFORMED_BY_RHOA_FOREVER_UP	0.761157	1.79761	0.00129032	0.00463563	0.00227828
GO_RESPONSE_TO_KETONE	0.604574	1.79702	0.00100705	0.00463563	0.00227828
GO_NEGATIVE_REGULATION_OF_RESPONSE_TO_CYTOKINE_STIMULUS	0.678807	1.797	0.00114943	0.00463563	0.00227828
GO_POSITIVE_REGULATION_OF_REACTIVE_OXYGEN_SPECIES_METABOLIC_PROCESS	0.632743	1.79691	0.0010582	0.00463563	0.00227828
GO_POSITIVE_REGULATION_OF_ION_TRANSPORT	0.598533	1.79676	0.001	0.00463563	0.00227828
GO_LIPOPOLYSACCHARIDE_BINDING	0.750263	1.79652	0.00126422	0.00463563	0.00227828
GO_LEUKOCYTE_MEDIATED_CYTOTOXICITY	0.697416	1.79611	0.0011919	0.00463563	0.00227828
GO_RECEPTOR_REGULATOR_ACTIVITY	0.672644	1.79605	0.00113895	0.00463563	0.00227828
HELLER_HDAC_TARGETS_SILENCED_BY_METHYLATION_DN	0.595838	1.79583	0.001	0.00463563	0.00227828
GO_BRANCHING_INVOLVED_IN_URETERIC_BUD_MORPHOGENESIS	0.676535	1.79559	0.00114548	0.00463563	0.00227828
GO_POSITIVE_REGULATION_OF_BLOOD_CIRCULATION	0.628952	1.79546	0.00104603	0.00463563	0.00227828
GO_NEGATIVE_REGULATION_OF_STAT_CASCADE	0.67785	1.79517	0.00114811	0.00463563	0.00227828
GO_REGULATION_OF_CATION_TRANSMEMBRANE_TRANSPORT	0.600856	1.79507	0.00100301	0.00463563	0.00227828
TURASHVILI_BREAST_LOBULAR_CARCINOMA_VS_DUCTAL_NORMAL_DN	0.632089	1.79506	0.0010582	0.00463563	0.00227828
HAMAI_APOPTOSIS_VIA_TRAIL_DN	0.605076	1.79479	0.00100806	0.00463563	0.00227828
GENTLES_LEUKEMIC_STEM_CELL_DN	0.759938	1.79474	0.00129032	0.00463563	0.00227828
GO_EXTRINSIC_COMPONENT_OF_CYTOPLASMIC_SIDE_OF_PLASMA_MEMBRANE	0.625972	1.79461	0.00104167	0.00463563	0.00227828
GO_MHC_CLASS_II_PROTEIN_COMPLEX_BINDING	0.787472	1.79445	0.00131579	0.00463563	0.00227828
GO_CALCIUM_ION_TRANSPORT	0.599683	1.79407	0.00100503	0.00463563	0.00227828
GO_NEGATIVE_REGULATION_OF_PROTEOLYSIS	0.593001	1.79407	0.001	0.00463563	0.00227828
GO_EXOCYTOSIS	0.593447	1.79406	0.001001	0.00463563	0.00227828
GO_POSITIVE_REGULATION_OF_OSTEOBLAST_DIFFERENTIATION	0.653765	1.794	0.00110865	0.00463563	0.00227828
GO_DEATH_RECEPTOR_ACTIVITY	0.739295	1.79399	0.00126103	0.00463563	0.00227828
BIOCARTA_IL7_PATHWAY	0.772882	1.79389	0.00130378	0.00463563	0.00227828
KYNG_DNA_DAMAGE_BY_GAMMA_RADIATION	0.631296	1.79341	0.0010582	0.00463563	0.00227828
PID_RAC1_REG_PATHWAY	0.69074	1.79335	0.00117647	0.00463563	0.00227828
MANTOVANI_VIRAL_GPCR_SIGNALING_UP	0.631579	1.79335	0.00105708	0.00463563	0.00227828
FONTAINE_PAPILLARY_THYROID_CARCINOMA_DN	0.636936	1.7933	0.00106496	0.00463563	0.00227828
WINTER_HYPOXIA_METAGENE	0.597621	1.79323	0.001	0.00463563	0.00227828
ICHIBA_GRAFT_VERSUS_HOST_DISEASE_35D_DN	0.666686	1.79302	0.0011274	0.00463563	0.00227828
GO_RESPONSE_TO_PROSTAGLANDIN_E	0.727345	1.79302	0.00124688	0.00463563	0.00227828
GO_REGULATION_OF_SECRETION	0.589727	1.79288	0.000999001	0.00463563	0.00227828
GO_NEGATIVE_REGULATION_OF_MYOBLAST_DIFFERENTIATION	0.738809	1.79281	0.00126103	0.00463563	0.00227828
KEGG_TGF_BETA_SIGNALING_PATHWAY	0.630814	1.79268	0.00105485	0.00463563	0.00227828
GO_NEUROPEPTIDE_RECEPTOR_ACTIVITY	0.676979	1.79217	0.00114943	0.00463563	0.00227828
GO_NEGATIVE_REGULATION_OF_STEROID_METABOLIC_PROCESS	0.738542	1.79216	0.00126103	0.00463563	0.00227828
BILBAN_B_CLL_LPL_UP	0.650954	1.79195	0.00110254	0.00463563	0.00227828
GO_POSITIVE_REGULATION_OF_SMALL_GTPASE_MEDIATED_SIGNAL_TRANSDUCTION	0.687738	1.7915	0.00116686	0.00463563	0.00227828
GO_MULTI_MULTICELLULAR_ORGANISM_PROCESS	0.599567	1.79141	0.00100503	0.00463563	0.00227828
RICKMAN_TUMOR_DIFFERENTIATED_WELL_VS_POORLY_DN	0.592375	1.79132	0.001	0.00463563	0.00227828
GO_REGULATION_OF_CELLULAR_RESPONSE_TO_TRANSFORMING_GROWTH_FACTOR_BETA_STIMULUS	0.624757	1.79112	0.00104167	0.00463563	0.00227828
GO_VASCULOGENESIS	0.652645	1.79093	0.00110865	0.00463563	0.00227828
LI_LUNG_CANCER	0.678601	1.79081	0.00114943	0.00463563	0.00227828
GO_PEPTIDYL_TYROSINE_MODIFICATION	0.601361	1.79069	0.00100301	0.00463563	0.00227828
GO_REGULATION_OF_EXTRINSIC_APOPTOTIC_SIGNALING_PATHWAY_IN_ABSENCE_OF_LIGAND	0.668247	1.79068	0.00112867	0.00463563	0.00227828
GO_NEGATIVE_REGULATION_OF_CALCIUM_ION_IMPORT	0.737875	1.79055	0.00126103	0.00463563	0.00227828
KYNG_DNA_DAMAGE_BY_UV	0.647863	1.79027	0.00108932	0.00463563	0.00227828
GO_REGULATION_OF_TYROSINE_PHOSPHORYLATION_OF_STAT1_PROTEIN	0.779503	1.79027	0.00131406	0.00463563	0.00227828
COLINA_TARGETS_OF_4EBP1_AND_4EBP2	0.592024	1.79022	0.001	0.00463563	0.00227828
GO_NEGATIVE_REGULATION_OF_CYSTEINE_TYPE_ENDOPEPTIDASE_ACTIVITY	0.628148	1.79001	0.00105374	0.00463563	0.00227828
CORRE_MULTIPLE_MYELOMA_DN	0.648187	1.78982	0.0010929	0.00463563	0.00227828
LEE_BMP2_TARGETS_UP	0.588021	1.7898	0.000999001	0.00463563	0.00227828
STAMBOLSKY_RESPONSE_TO_VITAMIN_D3_UP	0.631	1.78937	0.00105597	0.00463563	0.00227828
GO_STRIATED_MUSCLE_CELL_DIFFERENTIATION	0.605279	1.78926	0.0010101	0.00463563	0.00227828
NAKAMURA_METASTASIS_MODEL_UP	0.677999	1.78922	0.00114943	0.00463563	0.00227828
SARRIO_EPITHELIAL_MESENCHYMAL_TRANSITION_DN	0.609077	1.78897	0.00101112	0.00463563	0.00227828
GO_REGULATION_OF_EPITHELIAL_CELL_DIFFERENTIATION	0.614884	1.78892	0.00101833	0.00463563	0.00227828
GO_MESONEPHRIC_TUBULE_MORPHOGENESIS	0.65721	1.7886	0.00110619	0.00463563	0.00227828
GO_NEGATIVE_REGULATION_OF_VIRAL_ENTRY_INTO_HOST_CELL	0.757268	1.78843	0.00129032	0.00463563	0.00227828
DELACROIX_RARG_BOUND_MEF	0.591309	1.7884	0.001	0.00463563	0.00227828
GO_REGULATION_OF_SYNAPTIC_TRANSMISSION_GLUTAMATERGIC	0.661707	1.78814	0.00112108	0.00463563	0.00227828
FERRARI_RESPONSE_TO_FENRETINIDE_UP	0.736816	1.7881	0.00125	0.00463563	0.00227828
GO_MESENCHYME_DEVELOPMENT	0.601136	1.78801	0.00100604	0.00463563	0.00227828
GO_RIBONUCLEOSIDE_CATABOLIC_PROCESS	0.725306	1.78799	0.00124688	0.00463563	0.00227828
GO_RESPONSE_TO_STEROID_HORMONE	0.589527	1.78761	0.000999001	0.00463563	0.00227828
ROSS_AML_WITH_PML_RARA_FUSION	0.632186	1.78746	0.0010582	0.00463563	0.00227828
GO_REGULATION_OF_ANATOMICAL_STRUCTURE_SIZE	0.590287	1.78738	0.000999001	0.00463563	0.00227828
GO_INNATE_IMMUNE_RESPONSE_ACTIVATING_CELL_SURFACE_RECEPTOR_SIGNALING_PATHWAY	0.619685	1.78731	0.0010352	0.00463563	0.00227828
GO_NEGATIVE_REGULATION_OF_CHEMOKINE_PRODUCTION	0.778209	1.78729	0.00131406	0.00463563	0.00227828
PARK_TRETINOIN_RESPONSE_AND_RARA_PLZF_FUSION	0.736395	1.78708	0.00125	0.00463563	0.00227828
GO_REGULATION_OF_MACROPHAGE_DIFFERENTIATION	0.748836	1.78684	0.00127065	0.00463563	0.00227828
GO_POTASSIUM_ION_HOMEOSTASIS	0.76399	1.78646	0.00129366	0.00463563	0.00227828
GO_POSITIVE_REGULATION_OF_TRANSMEMBRANE_RECEPTOR_PROTEIN_SERINE_THREONINE_KINASE_SIGNALING_PATHWAY	0.621324	1.78634	0.00103734	0.00463563	0.00227828
GO_MULTICELLULAR_ORGANISMAL_HOMEOSTASIS	0.592748	1.78629	0.001	0.00463563	0.00227828
ZHU_CMV_8_HR_DN	0.657578	1.7862	0.00111235	0.00463563	0.00227828
GO_CENTRAL_NERVOUS_SYSTEM_PROJECTION_NEURON_AXONOGENESIS	0.735912	1.7859	0.00125	0.00463563	0.00227828
FONTAINE_PAPILLARY_THYROID_CARCINOMA_UP	0.648755	1.7859	0.00110254	0.00463563	0.00227828
GO_CORNIFIED_ENVELOPE	0.668838	1.78589	0.00113895	0.00463563	0.00227828
GO_REGULATION_OF_TISSUE_REMODELING	0.646756	1.78587	0.0010929	0.00463563	0.00227828
GAVIN_FOXP3_TARGETS_CLUSTER_P6	0.626237	1.78569	0.00104822	0.00463563	0.00227828
AMIT_EGF_RESPONSE_120_HELA	0.639033	1.78551	0.00107296	0.00463563	0.00227828
GO_ACTIN_FILAMENT_BASED_PROCESS	0.590015	1.78548	0.000999001	0.00463563	0.00227828
BARIS_THYROID_CANCER_DN	0.650533	1.78514	0.00110865	0.00463563	0.00227828
GO_MAST_CELL_GRANULE	0.745489	1.78509	0.00126422	0.00463563	0.00227828
GO_ER_TO_GOLGI_TRANSPORT_VESICLE_MEMBRANE	0.657061	1.7848	0.00111235	0.00463563	0.00227828
MOREAUX_MULTIPLE_MYELOMA_BY_TACI_UP	0.590298	1.78478	0.001	0.00463563	0.00227828
GO_MUSCLE_ORGAN_MORPHOGENESIS	0.637176	1.78426	0.00107296	0.00463563	0.00227828
GO_NEGATIVE_REGULATION_OF_BLOOD_VESSEL_ENDOTHELIAL_CELL_MIGRATION	0.735277	1.78424	0.00126103	0.00463563	0.00227828
GO_REGULATION_OF_TRANSMEMBRANE_TRANSPORT	0.589786	1.78422	0.001	0.00463563	0.00227828
SCHURINGA_STAT5A_TARGETS_DN	0.782928	1.78409	0.00131579	0.00463563	0.00227828
VALK_AML_WITH_11Q23_REARRANGED	0.755406	1.78403	0.00129032	0.00463563	0.00227828
GENTILE_UV_HIGH_DOSE_UP	0.729782	1.78337	0.00125628	0.00463563	0.00227828
KIM_BIPOLAR_DISORDER_OLIGODENDROCYTE_DENSITY_CORR_DN	0.627973	1.78337	0.0010582	0.00463563	0.00227828
BRUINS_UVC_RESPONSE_VIA_TP53_GROUP_D	0.59199	1.78322	0.001001	0.00463563	0.00227828
GO_ADENYLATE_CYCLASE_MODULATING_G_PROTEIN_COUPLED_RECEPTOR_SIGNALING_PATHWAY	0.60847	1.78309	0.00101729	0.00463563	0.00227828
SUZUKI_RESPONSE_TO_TSA_AND_DECITABINE_1A	0.734699	1.78296	0.00125	0.00463563	0.00227828
SCHLINGEMANN_SKIN_CARCINOGENESIS_TPA_UP	0.684401	1.78281	0.00116686	0.00463563	0.00227828
GO_REGULATION_OF_RECEPTOR_INTERNALIZATION	0.689821	1.78281	0.00118483	0.00463563	0.00227828
GO_BRANCH_ELONGATION_OF_AN_EPITHELIUM	0.767997	1.78255	0.00130378	0.00463563	0.00227828
LU_TUMOR_ANGIOGENESIS_UP	0.723076	1.78249	0.00124688	0.00463563	0.00227828
SARTIPY_BLUNTED_BY_INSULIN_RESISTANCE_UP	0.754748	1.78248	0.00129032	0.00463563	0.00227828
GO_CYSTEINE_TYPE_ENDOPEPTIDASE_ACTIVITY_INVOLVED_IN_APOPTOTIC_PROCESS	0.782179	1.78239	0.00131579	0.00463563	0.00227828
GO_REGULATION_OF_CARDIAC_MUSCLE_TISSUE_DEVELOPMENT	0.664912	1.78235	0.00112867	0.00463563	0.00227828
GO_NEGATIVE_REGULATION_OF_GLUCOSE_TRANSPORT	0.776	1.78222	0.00131406	0.00463563	0.00227828
FIGUEROA_AML_METHYLATION_CLUSTER_1_DN	0.672935	1.78216	0.00114811	0.00463563	0.00227828
YAO_TEMPORAL_RESPONSE_TO_PROGESTERONE_CLUSTER_6	0.632966	1.78212	0.00106496	0.00463563	0.00227828
HUMMERICH_BENIGN_SKIN_TUMOR_DN	0.762075	1.78198	0.00129366	0.00463563	0.00227828
GYORFFY_DOXORUBICIN_RESISTANCE	0.66256	1.78193	0.0011274	0.00463563	0.00227828
GO_POSITIVE_REGULATION_OF_CELLULAR_COMPONENT_BIOGENESIS	0.589444	1.78181	0.001	0.00463563	0.00227828
MURAKAMI_UV_RESPONSE_6HR_DN	0.744043	1.78162	0.00126422	0.00463563	0.00227828
GO_POSITIVE_REGULATION_OF_HYDROLASE_ACTIVITY	0.585664	1.78145	0.000999001	0.00463563	0.00227828
GO_RESPONSE_TO_ANTIBIOTIC	0.666923	1.78077	0.00113895	0.00463563	0.00227828
REACTOME_NRAGE_SIGNALS_DEATH_THROUGH_JNK	0.6724	1.78074	0.00114811	0.00463563	0.00227828
GO_RESPONSE_TO_TRANSFORMING_GROWTH_FACTOR_BETA	0.607655	1.7807	0.00101729	0.00463563	0.00227828
GO_NEGATIVE_REGULATION_OF_HYDROLASE_ACTIVITY	0.588996	1.78046	0.001	0.00463563	0.00227828
KIM_WT1_TARGETS_8HR_UP	0.604652	1.78036	0.0010142	0.00463563	0.00227828
GO_NEGATIVE_REGULATION_OF_EPITHELIAL_CELL_APOPTOTIC_PROCESS	0.691214	1.78014	0.0011919	0.00463563	0.00227828
BIOCARTA_IL2_PATHWAY	0.733529	1.78012	0.00125	0.00463563	0.00227828
MCGARVEY_SILENCED_BY_METHYLATION_IN_COLON_CANCER	0.674533	1.78007	0.00114943	0.00463563	0.00227828
HUMMERICH_MALIGNANT_SKIN_TUMOR_DN	0.761191	1.77992	0.00129366	0.00463563	0.00227828
BROWNE_HCMV_INFECTION_30MIN_DN	0.607345	1.7798	0.00101729	0.00463563	0.00227828
GO_PROSTATE_GLAND_MORPHOGENESIS	0.733237	1.77929	0.00126103	0.00463563	0.00227828
TONKS_TARGETS_OF_RUNX1_RUNX1T1_FUSION_SUSTAINDED_IN_ERYTHROCYTE_UP	0.670274	1.77898	0.00114548	0.00463563	0.00227828
RADMACHER_AML_PROGNOSIS	0.627476	1.77898	0.00105708	0.00463563	0.00227828
GO_POSITIVE_REGULATION_OF_TRANSMEMBRANE_TRANSPORT	0.609974	1.77868	0.00102041	0.00463563	0.00227828
GO_POSITIVE_REGULATION_OF_INTERLEUKIN_6_SECRETION	0.780481	1.77852	0.00131579	0.00463563	0.00227828
RICKMAN_METASTASIS_DN	0.591628	1.77843	0.001001	0.00463563	0.00227828
GO_RAS_GUANYL_NUCLEOTIDE_EXCHANGE_FACTOR_ACTIVITY	0.593219	1.77804	0.001001	0.00463563	0.00227828
GO_SKIN_DEVELOPMENT	0.595222	1.77754	0.00100402	0.00463563	0.00227828
GO_MHC_PROTEIN_COMPLEX_BINDING	0.760163	1.77751	0.00129366	0.00463563	0.00227828
GO_NEGATIVE_REGULATION_OF_EPITHELIAL_CELL_MIGRATION	0.654369	1.77749	0.00111235	0.00463563	0.00227828
MACLACHLAN_BRCA1_TARGETS_DN	0.773907	1.77741	0.00131406	0.00463563	0.00227828
GO_POSITIVE_REGULATION_OF_ALCOHOL_BIOSYNTHETIC_PROCESS	0.7324	1.77738	0.00125	0.00463563	0.00227828
GO_POSITIVE_REGULATION_OF_MUSCLE_CELL_DIFFERENTIATION	0.625931	1.77737	0.00105932	0.00463563	0.00227828
GO_LENS_FIBER_CELL_DIFFERENTIATION	0.720995	1.77736	0.00124688	0.00463563	0.00227828
ALONSO_METASTASIS_NEURAL_UP	0.760096	1.77736	0.00129366	0.00463563	0.00227828
GO_BONE_DEVELOPMENT	0.605239	1.77731	0.0010142	0.00463563	0.00227828
GO_FC_RECEPTOR_SIGNALING_PATHWAY	0.597528	1.77727	0.00100604	0.00463563	0.00227828
VALK_AML_CLUSTER_11	0.689853	1.77727	0.00119332	0.00463563	0.00227828
SASSON_RESPONSE_TO_GONADOTROPHINS_DN	0.625782	1.77715	0.0010582	0.00463563	0.00227828
WOTTON_RUNX_TARGETS_UP	0.744423	1.77631	0.00127065	0.00463563	0.00227828
GO_SERINE_TYPE_ENDOPEPTIDASE_INHIBITOR_ACTIVITY	0.622087	1.77586	0.00104603	0.00463563	0.00227828
JOHNSTONE_PARVB_TARGETS_2_UP	0.607785	1.77585	0.00101937	0.00463563	0.00227828
GEORGANTAS_HSC_MARKERS	0.635537	1.77574	0.00107296	0.00463563	0.00227828
KEGG_PATHWAYS_IN_CANCER	0.586873	1.77566	0.000999001	0.00463563	0.00227828
DARWICHE_SKIN_TUMOR_PROMOTER_UP	0.607794	1.77559	0.00101937	0.00463563	0.00227828
GO_T_CELL_LINEAGE_COMMITMENT	0.779123	1.77542	0.00131579	0.00463563	0.00227828
MARTINEZ_TP53_TARGETS_UP	0.584584	1.77492	0.000999001	0.00463563	0.00227828
JOSEPH_RESPONSE_TO_SODIUM_BUTYRATE_DN	0.638355	1.77474	0.00107643	0.00463563	0.00227828
GO_PROTEIN_COMPLEX_BINDING	0.583328	1.77462	0.000999001	0.00463563	0.00227828
SEMENZA_HIF1_TARGETS	0.688989	1.77441	0.0011919	0.00463563	0.00227828
PID_FGF_PATHWAY	0.650573	1.77439	0.00110619	0.00463563	0.00227828
VARELA_ZMPSTE24_TARGETS_DN	0.683401	1.77429	0.00117647	0.00463563	0.00227828
MOHANKUMAR_HOXA1_TARGETS_DN	0.598616	1.77422	0.00100806	0.00463563	0.00227828
LEE_NAIVE_T_LYMPHOCYTE	0.764285	1.77393	0.00130378	0.00463563	0.00227828
RASHI_RESPONSE_TO_IONIZING_RADIATION_2	0.608711	1.77384	0.00102249	0.00463563	0.00227828
GO_POSITIVE_REGULATION_OF_TOLL_LIKE_RECEPTOR_SIGNALING_PATHWAY	0.750924	1.77345	0.00129032	0.00463563	0.00227828
ZUCCHI_METASTASIS_DN	0.671999	1.77338	0.00114943	0.00463563	0.00227828
GO_NECROPTOTIC_PROCESS	0.740455	1.77303	0.00126422	0.00463563	0.00227828
GO_ISOPRENOID_BINDING	0.676133	1.77275	0.00115875	0.00463563	0.00227828
GO_CELLULAR_RESPONSE_TO_EXTERNAL_STIMULUS	0.589174	1.77266	0.001	0.00463563	0.00227828
GO_REGULATION_OF_RHO_PROTEIN_SIGNAL_TRANSDUCTION	0.615765	1.77266	0.00103842	0.00463563	0.00227828
GO_TISSUE_REGENERATION	0.655943	1.77256	0.00112108	0.00463563	0.00227828
GO_POSITIVE_REGULATION_OF_LYASE_ACTIVITY	0.641773	1.77211	0.0010929	0.00463563	0.00227828
GO_NEGATIVE_REGULATION_OF_SECRETION	0.594229	1.77207	0.001002	0.00463563	0.00227828
GO_MYOSIN_FILAMENT	0.730092	1.77178	0.00125	0.00463563	0.00227828
AMIT_EGF_RESPONSE_40_HELA	0.669238	1.77167	0.00114943	0.00463563	0.00227828
GO_FEMALE_GENITALIA_DEVELOPMENT	0.771171	1.77113	0.00131406	0.00463563	0.00227828
GO_NEGATIVE_REGULATION_OF_ANTIGEN_RECEPTOR_MEDIATED_SIGNALING_PATHWAY	0.742206	1.77102	0.00127065	0.00463563	0.00227828
GO_REGULATION_OF_PROTEIN_IMPORT	0.595768	1.77094	0.00100604	0.00463563	0.00227828
ADDYA_ERYTHROID_DIFFERENTIATION_BY_HEMIN	0.631406	1.77085	0.00107181	0.00463563	0.00227828
HERNANDEZ_ABERRANT_MITOSIS_BY_DOCETACEL_2NM_DN	0.724629	1.77078	0.00125628	0.00463563	0.00227828
GO_RECEPTOR_CLUSTERING	0.670931	1.77057	0.00114943	0.00463563	0.00227828
GO_REGULATION_OF_LIPOPOLYSACCHARIDE_MEDIATED_SIGNALING_PATHWAY	0.757186	1.77055	0.00129366	0.00463563	0.00227828
GO_REGULATION_OF_BEHAVIOR	0.63571	1.77037	0.00107643	0.00463563	0.00227828
GO_POSITIVE_REGULATION_OF_TRANSPORT	0.581975	1.77018	0.000999001	0.00463563	0.00227828
GO_REGULATION_OF_TYPE_I_INTERFERON_PRODUCTION	0.615067	1.77008	0.00103734	0.00463563	0.00227828
GO_REGULATION_OF_CARDIAC_MUSCLE_CONTRACTION_BY_REGULATION_OF_THE_RELEASE_OF_SEQUESTERED_CALCIUM_ION	0.749489	1.77006	0.00129032	0.00463563	0.00227828
GO_REGULATION_OF_SMOOTH_MUSCLE_CELL_MIGRATION	0.657965	1.76957	0.0011274	0.00463563	0.00227828
REACTOME_TOLL_RECEPTOR_CASCADES	0.612179	1.76939	0.00102987	0.00463563	0.00227828
GO_POSITIVE_REGULATION_OF_LYMPHOCYTE_APOPTOTIC_PROCESS	0.74152	1.76939	0.00127065	0.00463563	0.00227828
GO_TRABECULA_FORMATION	0.729112	1.76928	0.00126103	0.00463563	0.00227828
GO_REGULATION_OF_CARDIAC_MUSCLE_CELL_DIFFERENTIATION	0.749135	1.76922	0.00129032	0.00463563	0.00227828
GO_CELL_SUBSTRATE_JUNCTION_ASSEMBLY	0.674773	1.76918	0.00115875	0.00463563	0.00227828
KYNG_DNA_DAMAGE_DN	0.592484	1.76869	0.001002	0.00463563	0.00227828
BOYAULT_LIVER_CANCER_SUBCLASS_G56_DN	0.761967	1.76855	0.00130378	0.00463563	0.00227828
CHUNG_BLISTER_CYTOTOXICITY_DN	0.670074	1.7683	0.00114943	0.00463563	0.00227828
GO_NEGATIVE_REGULATION_OF_HEMOPOIESIS	0.606808	1.76829	0.00102249	0.00463563	0.00227828
GO_LYSOSOME_LOCALIZATION	0.728674	1.76822	0.00126103	0.00463563	0.00227828
GO_GUANYL_NUCLEOTIDE_EXCHANGE_FACTOR_ACTIVITY	0.585344	1.7682	0.001	0.00463563	0.00227828
GO_ENDOPLASMIC_RETICULUM_LUMEN	0.592616	1.76818	0.001002	0.00463563	0.00227828
GO_ACTIN_BINDING	0.584561	1.76818	0.001	0.00463563	0.00227828
IWANAGA_CARCINOGENESIS_BY_KRAS_PTEN_DN	0.583757	1.76797	0.000999001	0.00463563	0.00227828
GO_EXCRETION	0.66611	1.76792	0.00114548	0.00463563	0.00227828
GO_POSITIVE_REGULATION_OF_KINASE_ACTIVITY	0.583547	1.76775	0.000999001	0.00463563	0.00227828
REACTOME_GLYCOSAMINOGLYCAN_METABOLISM	0.61343	1.7675	0.00103734	0.00463563	0.00227828
GO_REGULATION_OF_CANONICAL_WNT_SIGNALING_PATHWAY	0.588641	1.76733	0.001	0.00463563	0.00227828
BROWNE_HCMV_INFECTION_14HR_DN	0.585503	1.76723	0.000999001	0.00463563	0.00227828
ODONNELL_TFRC_TARGETS_UP	0.584449	1.76715	0.001	0.00463563	0.00227828
TONKS_TARGETS_OF_RUNX1_RUNX1T1_FUSION_ERYTHROCYTE_DN	0.775455	1.76706	0.00131579	0.00463563	0.00227828
GO_REGULATION_OF_REGULATED_SECRETORY_PATHWAY	0.605936	1.76694	0.00102145	0.00463563	0.00227828
GO_CYTOKINE_PRODUCTION_INVOLVED_IN_IMMUNE_RESPONSE	0.761191	1.76675	0.00130378	0.00463563	0.00227828
GO_NEGATIVE_REGULATION_OF_ALCOHOL_BIOSYNTHETIC_PROCESS	0.761173	1.76671	0.00130378	0.00463563	0.00227828
WANG_LSD1_TARGETS_UP	0.728013	1.76662	0.00126103	0.00463563	0.00227828
MATTHEWS_SKIN_CARCINOGENESIS_VIA_JUN	0.769097	1.76637	0.00131406	0.00463563	0.00227828
MARKS_HDAC_TARGETS_DN	0.775122	1.7663	0.00131579	0.00463563	0.00227828
GO_POSITIVE_REGULATION_OF_HOMEOSTATIC_PROCESS	0.591422	1.76619	0.00100402	0.00463563	0.00227828
GO_SECONDARY_METABOLIC_PROCESS	0.658716	1.76574	0.00112867	0.00463563	0.00227828
GO_POSITIVE_REGULATION_OF_PHOSPHOLIPID_METABOLIC_PROCESS	0.669039	1.76557	0.00114943	0.00463563	0.00227828
ENGELMANN_CANCER_PROGENITORS_DN	0.631885	1.76553	0.00107296	0.00463563	0.00227828
NUYTTEN_EZH2_TARGETS_UP	0.579909	1.76536	0.000999001	0.00463563	0.00227828
GARGALOVIC_RESPONSE_TO_OXIDIZED_PHOSPHOLIPIDS_GREY_DN	0.637746	1.7652	0.00107991	0.00463563	0.00227828
PID_DELTA_NP63_PATHWAY	0.658352	1.76516	0.0011325	0.00463563	0.00227828
MCMURRAY_TP53_HRAS_COOPERATION_RESPONSE_UP	0.716039	1.76514	0.00124688	0.00463563	0.00227828
GO_POSITIVE_REGULATION_OF_MUSCLE_CONTRACTION	0.666474	1.76504	0.00114811	0.00463563	0.00227828
GO_REGULATION_OF_REACTIVE_OXYGEN_SPECIES_BIOSYNTHETIC_PROCESS	0.63229	1.76499	0.00107296	0.00463563	0.00227828
GO_NEGATIVE_REGULATION_OF_ALPHA_BETA_T_CELL_ACTIVATION	0.727337	1.76497	0.00126103	0.00463563	0.00227828
GO_NEGATIVE_REGULATION_OF_LYMPHOCYTE_DIFFERENTIATION	0.67751	1.76486	0.00116686	0.00463563	0.00227828
AZARE_NEOPLASTIC_TRANSFORMATION_BY_STAT3_DN	0.768243	1.7644	0.00131406	0.00463563	0.00227828
GO_ACTION_POTENTIAL	0.618037	1.7643	0.00104603	0.00463563	0.00227828
GO_BONE_REMODELING	0.685044	1.76425	0.0011919	0.00463563	0.00227828
BECKER_TAMOXIFEN_RESISTANCE_UP	0.65284	1.76417	0.00112108	0.00463563	0.00227828
MCDOWELL_ACUTE_LUNG_INJURY_DN	0.658117	1.76414	0.00112867	0.00463563	0.00227828
GO_EXTRINSIC_COMPONENT_OF_MEMBRANE	0.587429	1.76399	0.001002	0.00463563	0.00227828
GO_POSITIVE_REGULATION_OF_CELL_DEATH	0.581343	1.76395	0.000999001	0.00463563	0.00227828
PID_PDGFRA_PATHWAY	0.726789	1.76376	0.00125	0.00463563	0.00227828
PID_PTP1B_PATHWAY	0.649312	1.76375	0.00111235	0.00463563	0.00227828
GO_REGULATION_OF_CELL_MATRIX_ADHESION	0.617417	1.76331	0.00104932	0.00463563	0.00227828
GO_REGULATION_OF_T_CELL_CYTOKINE_PRODUCTION	0.726557	1.7632	0.00125	0.00463563	0.00227828
GO_RESPONSE_TO_ALKALOID	0.603054	1.7629	0.00101937	0.00463563	0.00227828
GO_BRANCHING_INVOLVED_IN_SALIVARY_GLAND_MORPHOGENESIS	0.767573	1.76287	0.00131406	0.00463563	0.00227828
DARWICHE_SQUAMOUS_CELL_CARCINOMA_UP	0.603351	1.76266	0.00101729	0.00463563	0.00227828
GO_EMBRYONIC_SKELETAL_SYSTEM_MORPHOGENESIS	0.615646	1.76262	0.00104384	0.00463563	0.00227828
AMIT_EGF_RESPONSE_120_MCF10A	0.665745	1.76243	0.00114943	0.00463563	0.00227828
GO_ODONTOGENESIS	0.611795	1.76192	0.00103627	0.00463563	0.00227828
OSADA_ASCL1_TARGETS_UP	0.657412	1.76164	0.00112867	0.00463563	0.00227828
GO_SECOND_MESSENGER_MEDIATED_SIGNALING	0.598541	1.76117	0.0010142	0.00463563	0.00227828
GO_REGULATION_OF_CARDIAC_MUSCLE_CONTRACTION_BY_CALCIUM_ION_SIGNALING	0.725741	1.7611	0.00126103	0.00463563	0.00227828
GO_RESPONSE_TO_ESTRADIOL	0.599975	1.76106	0.00101317	0.00463563	0.00227828
VERRECCHIA_RESPONSE_TO_TGFB1_C2	0.714335	1.76094	0.00124688	0.00463563	0.00227828
GO_REGULATION_OF_HOMEOSTATIC_PROCESS	0.582002	1.76091	0.000999001	0.00463563	0.00227828
GO_POSITIVE_REGULATION_OF_ESTABLISHMENT_OF_PROTEIN_LOCALIZATION	0.580608	1.76069	0.000999001	0.00463563	0.00227828
TSENG_ADIPOGENIC_POTENTIAL_DN	0.659345	1.76054	0.00113895	0.00463563	0.00227828
GO_RESPONSE_TO_ORGANIC_CYCLIC_COMPOUND	0.578645	1.7601	0.000999001	0.00463563	0.00227828
GO_REGULATION_OF_CELL_JUNCTION_ASSEMBLY	0.62984	1.75886	0.00107527	0.00463563	0.00227828
GO_SECRETION_BY_CELL	0.580595	1.75885	0.000999001	0.00463563	0.00227828
GO_REGULATION_OF_TRANSCRIPTION_FACTOR_IMPORT_INTO_NUCLEUS	0.613184	1.75868	0.00103842	0.00463563	0.00227828
BROWNE_HCMV_INFECTION_20HR_DN	0.613202	1.75824	0.00104058	0.00463563	0.00227828
GO_ENDODERM_DEVELOPMENT	0.626879	1.75815	0.00107181	0.00463563	0.00227828
DELPUECH_FOXO3_TARGETS_UP	0.628857	1.75804	0.00107411	0.00463563	0.00227828
GO_NEGATIVE_REGULATION_OF_INTERLEUKIN_2_PRODUCTION	0.765472	1.75804	0.00131406	0.00463563	0.00227828
GO_ORGAN_MORPHOGENESIS	0.57799	1.75758	0.000999001	0.00463563	0.00227828
GO_ENDOTHELIAL_CELL_DIFFERENTIATION	0.626537	1.75747	0.00107181	0.00463563	0.00227828
GO_EXTRINSIC_COMPONENT_OF_PLASMA_MEMBRANE	0.601163	1.75737	0.00101937	0.00463563	0.00227828
GO_TISSUE_MORPHOGENESIS	0.578888	1.75733	0.001	0.00463563	0.00227828
LINDGREN_BLADDER_CANCER_CLUSTER_1_DN	0.580925	1.7572	0.001	0.00463563	0.00227828
LEIN_PONS_MARKERS	0.618699	1.75703	0.0010582	0.00463563	0.00227828
GO_CARDIAC_CHAMBER_DEVELOPMENT	0.600046	1.75697	0.00101729	0.00463563	0.00227828
VANHARANTA_UTERINE_FIBROID_UP	0.661893	1.75673	0.00114548	0.00463563	0.00227828
GO_CELL_PROLIFERATION	0.577803	1.75671	0.000999001	0.00463563	0.00227828
CERVERA_SDHB_TARGETS_2	0.610083	1.7563	0.00103842	0.00463563	0.00227828
GO_TRANSFORMING_GROWTH_FACTOR_BETA_BINDING	0.764573	1.75598	0.00131406	0.00463563	0.00227828
SMITH_TERT_TARGETS_DN	0.61615	1.75582	0.00105374	0.00463563	0.00227828
GO_CHEMICAL_HOMEOSTASIS	0.577262	1.75555	0.000999001	0.00463563	0.00227828
NIELSEN_GIST_VS_SYNOVIAL_SARCOMA_DN	0.743288	1.75541	0.00129032	0.00463563	0.00227828
GO_CELL_COMMUNICATION_BY_ELECTRICAL_COUPLING	0.770283	1.75528	0.00131579	0.00463563	0.00227828
FIGUEROA_AML_METHYLATION_CLUSTER_3_DN	0.67604	1.75518	0.00117647	0.00463563	0.00227828
GO_RESPONSE_TO_GROWTH_FACTOR	0.579539	1.75517	0.000999001	0.00463563	0.00227828
GO_SKELETAL_SYSTEM_MORPHOGENESIS	0.587452	1.75513	0.001002	0.00463563	0.00227828
GO_REGULATION_OF_GTPASE_ACTIVITY	0.577299	1.75461	0.000999001	0.00463563	0.00227828
BURTON_ADIPOGENESIS_PEAK_AT_8HR	0.673303	1.7539	0.00116686	0.00463563	0.00227828
GO_POSITIVE_REGULATION_OF_RECEPTOR_ACTIVITY	0.660762	1.75373	0.00114548	0.00463563	0.00227828
GO_REGULATION_OF_INTERLEUKIN_5_PRODUCTION	0.749977	1.75369	0.00129366	0.00463563	0.00227828
GO_REGULATION_OF_CATION_CHANNEL_ACTIVITY	0.617443	1.75346	0.0010582	0.00463563	0.00227828
GO_GLYCOPROTEIN_COMPLEX	0.732216	1.7533	0.00126422	0.00463563	0.00227828
LEE_AGING_NEOCORTEX_DN	0.618081	1.75217	0.00105708	0.00463563	0.00227828
BRUINS_UVC_RESPONSE_VIA_TP53_GROUP_B	0.576918	1.75214	0.000999001	0.00463563	0.00227828
TURASHVILI_BREAST_DUCTAL_CARCINOMA_VS_LOBULAR_NORMAL_UP	0.620469	1.75206	0.00105932	0.00463563	0.00227828
YAGI_AML_FAB_MARKERS	0.588733	1.75202	0.00100301	0.00463563	0.00227828
GO_DEVELOPMENTAL_GROWTH_INVOLVED_IN_MORPHOGENESIS	0.607595	1.75191	0.0010352	0.00463563	0.00227828
CAIRO_LIVER_DEVELOPMENT_DN	0.585575	1.75186	0.00100301	0.00463563	0.00227828
GO_DIGESTIVE_SYSTEM_DEVELOPMENT	0.596797	1.75173	0.00101317	0.00463563	0.00227828
GO_POSITIVE_REGULATION_OF_CYTOPLASMIC_TRANSPORT	0.580263	1.7516	0.000999001	0.00463563	0.00227828
MCBRYAN_PUBERTAL_BREAST_6_7WK_DN	0.61772	1.75132	0.00105708	0.00463563	0.00227828
GO_CELLULAR_RESPONSE_TO_OXYGEN_CONTAINING_COMPOUND	0.575923	1.75101	0.000999001	0.00463563	0.00227828
MCCLUNG_COCAIN_REWARD_4WK	0.619277	1.75096	0.0010582	0.00463563	0.00227828
GO_ENSHEATHMENT_OF_NEURONS	0.613031	1.75079	0.00104932	0.00463563	0.00227828
GO_MHC_CLASS_I_PROTEIN_BINDING	0.741304	1.75073	0.00129032	0.00463563	0.00227828
BIOCARTA_FCER1_PATHWAY	0.671911	1.75028	0.00116686	0.00463563	0.00227828
GO_NEGATIVE_REGULATION_OF_PROTEIN_SECRETION	0.6069	1.7499	0.0010352	0.00463563	0.00227828
GO_AMMONIUM_ION_BINDING	0.623827	1.74987	0.00107181	0.00463563	0.00227828
VANDESLUIS_COMMD1_TARGETS_GROUP_3_UP	0.612603	1.74957	0.00104932	0.00463563	0.00227828
GO_HEPARAN_SULFATE_PROTEOGLYCAN_BINDING	0.748131	1.74938	0.00129366	0.00463563	0.00227828
SCHAVOLT_TARGETS_OF_TP53_AND_TP63	0.767584	1.74913	0.00131579	0.00463563	0.00227828
BIOCARTA_TALL1_PATHWAY	0.76758	1.74912	0.00131579	0.00463563	0.00227828
GO_POSITIVE_REGULATION_OF_SYNAPTIC_TRANSMISSION_GLUTAMATERGIC	0.747935	1.74892	0.00129366	0.00463563	0.00227828
GO_GASTRULATION	0.595193	1.74887	0.00101317	0.00463563	0.00227828
[truncated: 8,130 more rows]
