# Supplementary material for: Immune infiltration phenotypes of prostate adenocarcinoma and their clinical implications
Source: Cancer Med. 2021 Jun 15;10(15):5358–74. doi: 10.1002/cam4.4063 (PMC8335836; doi:10.1002/cam4.4063)
Supplement: Supplementary file 8 — Table S2 [file CAM4-10-5358-s003.xlsx]

## Sheet: low_vs_high
Hugo_Symbol	Mutation in high-level cluster	Mutation in low-level cluster	P value
CHD7	5	0	0.0152067
MAP1A	5	0	0.0152067
AKAP9	0	7	0.0205281
CDH12	0	7	0.0205281
FILIP1	0	7	0.0205281
XIRP1	0	7	0.0205281
KIF13A	0	6	0.0382258
PCDH11X	0	6	0.0382258
KMT2D	17	10	0.0453017
HSPA8	6	1	0.0466633
RP1	10	4	0.0520737
DCAF4L2	0	5	0.0717725
KIRREL	0	5	0.0717725
KPRP	0	5	0.0717725
MKI67	0	5	0.0717725
PRICKLE2	0	5	0.0717725
ROBO1	0	5	0.0717725
STAT4	0	5	0.0717725
UTP20	0	5	0.0717725
TP53	31	26	0.0888015
NLRP4	5	1	0.090283
PCDH10	5	1	0.090283
CNTNAP5	2	9	0.124088
MYO15A	2	9	0.124088
PCLO	2	9	0.124088
HMCN1	8	4	0.140257
ADGRV1	1	6	0.144412
APOB	1	6	0.144412
MED13	1	6	0.144412
SIGLEC1	1	6	0.144412
TRANK1	1	6	0.144412
GRM1	1	7	0.146216
ITPR2	1	7	0.146216
PCDH15	1	7	0.146216
RAG1	1	7	0.146216
MUC17	3	10	0.162775
CUBN	6	3	0.186667
MXRA5	6	3	0.186667
NALCN	6	3	0.186667
SPOP	19	36	0.193928
CSMD1	2	8	0.198191
FAT2	2	8	0.198191
LAMA3	2	8	0.198191
USH2A	4	11	0.199731
SYNE1	13	10	0.204914
ABCA1	1	5	0.239506
CHD6	1	5	0.239506
DGKI	1	5	0.239506
DNHD1	1	5	0.239506
FAM47B	1	5	0.239506
FLG2	1	5	0.239506
KCNB2	1	5	0.239506
OTOF	1	5	0.239506
PCDH11Y	1	5	0.239506
PEAK1	1	5	0.239506
SLC6A5	1	5	0.239506
SPHKAP	1	5	0.239506
TNXB	1	5	0.239506
VPS13B	1	5	0.239506
ZNF208	1	5	0.239506
RYR3	3	9	0.245267
NTM	5	2	0.248207
PCDHB7	5	2	0.248207
SCN10A	5	2	0.248207
STAB2	5	2	0.248207
TPR	5	2	0.248207
FAT3	4	10	0.287657
BRCA2	5	3	0.303648
CACNA1A	5	3	0.303648
CTTNBP2	5	3	0.303648
MED12	5	3	0.303648
ARID2	2	7	0.310755
OBSCN	9	7	0.316278
RYR2	5	12	0.320676
ADGRB3	3	8	0.362964
COL11A1	3	8	0.362964
DCHS2	3	8	0.362964
ZFHX3	4	9	0.407275
CACNA1E	8	7	0.442818
TTN	20	32	0.463275
CSMD3	6	12	0.470895
GPR158	2	6	0.475462
MYH4	2	6	0.475462
PRKDC	2	6	0.475462
LRP1B	11	10	0.501044
CSMD2	5	4	0.511918
MUC5B	5	4	0.511918
SALL1	5	4	0.511918
XIRP2	5	4	0.511918
FBN3	3	7	0.525014
GRIA1	3	7	0.525014
FLG	6	5	0.544426
MUC16	10	17	0.552796
MACF1	4	8	0.564707
ZMYM3	7	6	0.573067
FOXA1	12	20	0.581212
KMT2C	8	13	0.659303
SPTA1	11	12	0.673308
COL6A3	2	5	0.70434
DNAH3	2	5	0.70434
KIAA1549L	2	5	0.70434
KIF1A	2	5	0.70434
LAMB1	2	5	0.70434
MECOM	2	5	0.70434
NAV2	2	5	0.70434
PCDHA12	2	5	0.70434
PTPRC	2	5	0.70434
SCN1A	2	5	0.70434
VPS13D	2	5	0.70434
ZAN	2	5	0.70434
ZFHX4	2	5	0.70434
ADGRL3	3	6	0.737821
DNAH17	3	6	0.737821
GRIN2A	3	6	0.737821
SACS	3	6	0.737821
SMARCA1	3	6	0.737821
FBN1	5	5	0.753137
APC	4	7	0.763236
CDK12	4	7	0.763236
CTNNB1	4	7	0.763236
RYR1	7	7	0.785691
PTEN	6	10	0.798882
ATM	9	10	0.815044
ABCA13	5	6	1
AHNAK2	3	5	1
ASTN1	3	5	1
BSN	3	5	1
DNAH9	4	5	1
EPB41L3	4	6	1
FAT4	4	5	1
GAD2	3	5	1
KDM6A	6	8	1
MYCBP2	3	5	1
MYO9A	3	5	1
PIK3CA	5	6	1
UNC79	3	5	1
Supplementary Table 2 Somatic mutations with different frequencies between high-level and low-level clusters.
