# Supplementary material for: Immune infiltration phenotypes of prostate adenocarcinoma and their clinical implications
Source: Cancer Med. 2021 Jun 15;10(15):5358–74. doi: 10.1002/cam4.4063 (PMC8335836; doi:10.1002/cam4.4063)
Supplement: Supplementary file 9 — Table S3 [file CAM4-10-5358-s011.xlsx]

## Sheet: Gene_results
Gene Symbol	Cytoband	Deletion in low-level cluster	Amplification in low-level cluster	Deletion in high-level cluster	Amplification in high-level cluster	P-value (Deletion)	P-value (Amplification)
43527	5q23.2	18	4	6	2	0.0606469	0.699918
43528	2q35	9	1	4	4	0.405459	0.173576
43529	10q23.32	33	3	26	2	1	1
43530	5p15.2	3	8	3	3	1	0.36187
43531	2q24.2	22	3	14	0	0.602917	0.259981
43532	10q11.21	8	3	11	1	0.242113	0.634958
43533	12q14.1	1	3	1	2	1	1
43534	17q23.2	2	7	5	8	0.248706	0.598628
43535	5p15.1	4	7	2	1	0.699918	0.0849027
43709	16p11.2	5	1	1	0	0.237436	1
43710	2q37.3	10	1	12	2	0.38006	0.584022
43711	22q13.2	6	0	4	1	1	0.438134
43712	17q22	9	1	5	6	0.595749	0.0470983
43713	22q11.21	11	4	6	0	0.620584	0.134989
43715	7p14.2	1	6	1	5	1	1
43716	5q31.1	14	4	6	2	0.253097	0.699918
43717	17q25.2	5	6	12	10	0.0267573	0.134063
43718	2q13	12	1	5	1	0.320318	1
43719	4q21.1	3	4	7	4	0.11307	0.734451
43720	16p13.3	0	5	1	2	0.438134	0.474857
43722	7p11.2	3	3	4	1	0.70454	0.634958
43723	1p22.3	15	2	11	0	1	0.506654
43800	9q33.1	3	6	0	5	0.259981	1
1/2-SBSRNA4	4q25	4	2	5	1	0.514209	1
A1BG	19q13.43	3	2	3	2	1	1
A1BG-AS1	19q13.43	3	2	3	2	1	1
A1CF	10q11.23	7	3	12	0	0.100225	0.259981
A2LD1	13q32.3	11	2	10	4	0.823144	0.411756
A2M	12p13.31	20	2	19	2	0.614433	1
A2ML1	12p13.31	19	2	19	2	0.496769	1
A2MP1	12p13.31	19	2	19	2	0.496769	1
A4GALT	22q13.2	6	1	4	1	1	1
A4GNT	3q22.3	4	11	2	12	0.699918	0.519364
AA06	17q12	8	1	3	1	0.36187	1
AAA1	7p14.3	2	5	2	4	1	1
AAAS	12q13.13	1	5	1	5	1	0.754225
AACS	12q24.31	15	4	13	6	0.845447	0.345667
AACSP1	5q35.3	1	6	3	7	0.323682	0.573934
AADAC	3q25.1	3	10	2	10	1	0.647932
AADACL2	3q25.1	3	10	2	10	1	0.647932
AADACL3	1p36.21	14	3	8	0	0.517167	0.259981
AADACL4	1p36.21	14	3	9	0	0.674098	0.259981
AADAT	4q33	7	6	8	4	0.598628	1
AAGAB	15q22.33	2	0	6	1	0.146402	0.438134
AAK1	2p13.3	7	0	10	0	0.222334	1
AAMP	2q35	7	1	1	5	0.0849027	0.0910763
AANAT	17q25.1	5	6	9	10	0.170507	0.134063
AARS	16q22.1	31	2	18	2	0.362916	1
AARS2	6p21.1	4	2	1	4	0.391597	0.411756
AARSD1	17q21.31	19	3	16	0	0.860669	0.259981
AASDH	4q12	7	3	2	0	0.31044	0.259981
AASDHPPT	11q22.3	19	2	11	2	0.453237	1
AASS	7q31.32	7	7	6	1	1	0.0849027
AATF	17q12	9	1	4	1	0.405459	1
AATK	17q25.3	5	3	7	8	0.381388	0.0658228
AATK-AS1	17q25.3	6	3	7	8	0.573934	0.0658228
ABAT	16p13.2	0	4	1	1	0.438134	0.391597
ABCA1	9q31.1	3	5	1	4	0.634958	1
ABCA10	17q24.3	5	2	6	8	0.545974	0.0247225
ABCA11P	4p16.3	3	6	3	4	1	1
ABCA12	2q35	8	1	4	2	0.563468	0.584022
ABCA13	7p12.3	4	2	4	3	0.734451	0.657851
ABCA17P	16p13.3	0	6	1	3	0.438134	0.737599
ABCA2	9q34.3	4	6	1	3	0.391597	0.737599
ABCA3	16p13.3	0	6	1	3	0.438134	0.737599
ABCA4	1p22.1	21	0	14	0	0.724984	1
ABCA5	17q24.3	5	3	6	8	0.545974	0.0658228
ABCA6	17q24.2	6	2	6	8	0.771253	0.0247225
ABCA7	19p13.3	8	1	5	1	0.782588	1
ABCA8	17q24.2	5	3	6	8	0.545974	0.0658228
ABCA9	17q24.2	6	2	7	8	0.573934	0.0247225
ABCB1	7q21.12	4	4	0	4	0.134989	0.734451
ABCB10	1q42.13	22	0	17	3	1	0.0834473
ABCB11	2q31.1	22	1	14	1	0.602917	1
ABCB4	7q21.12	3	3	0	4	0.259981	0.70454
ABCB5	7p21.1	6	5	3	4	0.737599	1
ABCB6	2q35	9	0	4	3	0.405459	0.0834473
ABCB8	7q36.1	5	8	7	2	0.381388	0.197612
ABCB9	12q24.31	8	4	9	8	0.465136	0.141682
ABCC1	16p13.11	0	4	2	1	0.191461	0.391597
ABCC10	6p21.1	3	3	1	4	0.634958	0.70454
ABCC11	16q12.1	2	7	1	4	1	0.762672
ABCC12	16q12.1	2	7	1	4	1	0.762672
ABCC13	21q11.2	8	2	3	1	0.36187	1
ABCC2	10q24.2	25	7	16	1	0.62252	0.0849027
ABCC3	17q21.33	4	4	2	6	0.699918	0.345667
ABCC4	13q32.1	18	5	18	2	0.487105	0.474857
ABCC5	3q27.1	8	6	3	10	0.36187	0.134063
ABCC6	16p13.11	0	4	2	1	0.191461	0.391597
ABCC6P1	16p12.3	0	4	2	1	0.191461	0.391597
ABCC6P2	16p13.11	0	4	2	1	0.191461	0.391597
ABCC8	11p15.1	1	3	2	1	0.584022	0.634958
ABCC9	12p12.1	14	3	11	3	1	1
ABCD2	12q12	1	2	2	4	0.584022	0.411756
ABCD3	1p21.3	20	0	12	0	0.581102	1
ABCD4	14q24.3	9	1	11	0	0.360188	1
ABCE1	4q31.21	7	5	2	5	0.31044	0.754225
ABCF1	6p21.33	0	2	0	7	1	0.0465256
ABCF2	7q36.1	5	8	7	2	0.381388	0.197612
ABCF3	3q27.1	9	5	3	8	0.243883	0.258373
ABCG1	21q22.3	10	3	10	3	0.647932	1
ABCG2	4q22.1	4	5	9	2	0.0872573	0.474857
ABCG4	11q23.3	19	5	14	2	1	0.474857
ABCG5	2p21	16	2	13	1	1	1
ABCG8	2p21	16	2	13	1	1	1
ABHD1	2p23.3	2	3	5	3	0.248706	1
ABHD10	3q13.2	10	4	5	2	0.442994	0.699918
ABHD11	7q11.23	0	4	1	7	0.438134	0.224526
ABHD11-AS1	7q11.23	0	4	1	7	0.438134	0.224526
ABHD12	20p11.21	1	2	4	2	0.173576	1
ABHD12B	14q22.1	1	4	3	1	0.323682	0.391597
ABHD13	13q33.3	5	4	5	5	0.754225	0.514209
ABHD14A	3p21.2	4	1	6	0	0.345667	1
ABHD14A-ACY1	3p21.2	4	1	6	0	0.345667	1
ABHD14B	3p21.2	4	1	6	0	0.345667	1
ABHD15	17q11.2	2	1	2	3	1	0.323682
ABHD16A	6p21.33	1	1	0	6	1	0.0470983
ABHD16B	20q13.33	2	6	1	5	1	1
ABHD2	15q26.1	1	3	8	5	0.0122891	0.306707
ABHD3	18q11.2	3	1	2	1	1	1
ABHD4	14q11.2	6	1	4	0	1	1
ABHD5	3p21.33	2	1	4	1	0.411756	1
ABHD6	3p14.3	1	1	6	1	0.0470983	1
ABHD8	19p13.11	1	1	1	1	1	1
ABI1	10p12.1	3	3	3	0	1	0.259981
ABI2	2q33.2	5	2	4	3	1	0.657851
ABI3	17q21.32	0	5	2	5	0.191461	0.754225
ABI3BP	3q12.2	8	5	4	1	0.563468	0.237436
ABL1	9q34.12	5	4	3	3	1	1
ABL2	1q25.2	7	2	4	2	0.762672	1
ABLIM1	10q25.3	12	5	15	3	0.234088	1
ABLIM2	4p16.1	3	5	4	1	0.70454	0.237436
ABLIM3	5q32	3	5	1	6	0.634958	0.545974
ABO	9q34.2	1	6	2	3	0.584022	0.737599
ABP1	7q36.1	5	8	7	2	0.381388	0.197612
ABR	17p13.3	12	2	11	2	0.830144	1
ABRA	8q23.1	4	15	4	12	0.734451	1
ABT1	6p22.2	3	2	2	5	1	0.248706
ABTB1	3q21.3	6	11	3	13	0.737599	0.301192
ABTB2	11p13	6	3	5	1	1	0.634958
ACAA1	3p22.2	2	1	2	0	1	1
ACAA2	18q21.1	5	1	6	0	0.545974	1
ACACA	17q12	10	2	5	1	0.442994	1
ACACB	12q24.11	4	6	6	8	0.345667	0.413853
ACAD10	12q24.12	7	5	6	7	1	0.381388
ACAD11	3q22.1	4	8	3	9	1	0.465136
ACAD8	11q25	7	6	4	3	0.762672	0.737599
ACAD9	3q21.3	6	9	2	11	0.475467	0.360188
ACADL	2q34	6	4	4	4	1	0.734451
ACADM	1p31.1	21	0	11	0	0.357146	1
ACADS	12q24.31	9	5	9	8	0.633845	0.258373
ACADSB	10q26.13	8	2	17	1	0.0210559	1
ACADVL	17p13.1	44	0	32	1	0.802026	0.438134
ACAN	15q26.1	1	3	8	3	0.0122891	1
ACAP1	17p13.1	49	1	37	0	0.905213	1
ACAP2	3q29	15	3	12	9	1	0.0374923
ACAP3	1p36.33	9	4	9	4	0.633845	0.734451
ACAT1	11q22.3	19	4	16	2	0.860669	0.699918
ACAT2	6q25.3	12	0	10	0	1	1
ACBD3	1q42.12	19	0	15	3	1	0.0834473
ACBD4	17q21.31	28	2	20	0	0.878487	0.506654
ACBD5	10p12.1	5	3	3	0	1	0.259981
ACBD6	1q25.2	7	3	3	2	0.524353	1
ACBD7	10p13	8	0	3	4	0.36187	0.036274
ACCN1	17q11.2	10	1	4	1	0.285479	1
ACCN2	12q13.12	3	1	1	4	0.634958	0.173576
ACCN3	7q36.1	5	8	7	2	0.381388	0.197612
ACCN4	2q35	10	0	4	3	0.285479	0.0834473
ACCN5	4q32.1	8	6	6	4	1	1
ACCS	11p11.2	15	1	9	0	0.674012	1
ACCSL	11p11.2	15	1	9	0	0.674012	1
ACD	16q22.1	16	1	9	1	0.535951	1
ACE	17q23.3	3	7	4	8	0.70454	0.598628
ACER1	19p13.3	7	2	6	2	1	1
ACER2	9p22.1	4	1	2	0	0.699918	1
ACER3	11q13.5	0	7	0	6	1	1
ACHE	7q22.1	4	9	2	3	0.699918	0.243883
ACIN1	14q11.2	4	1	4	0	0.734451	1
ACLY	17q21.2	17	1	13	0	1	1
ACMSD	2q21.3	40	1	28	0	0.69379	1
ACN9	7q21.3	1	8	1	4	1	0.563468
ACO1	9p21.1	3	2	2	0	1	0.506654
ACO2	22q13.2	5	0	4	1	1	0.438134
ACOT1	14q24.3	8	2	8	0	0.619153	0.506654
ACOT11	1p32.3	14	1	7	1	0.374575	1
ACOT12	5q14.1	25	2	20	0	1	0.506654
ACOT13	6p22.3	1	4	3	5	0.323682	0.514209
ACOT2	14q24.3	8	2	8	0	0.619153	0.506654
ACOT4	14q24.3	8	2	8	0	0.619153	0.506654
ACOT6	14q24.3	8	2	8	0	0.619153	0.506654
ACOT7	1p36.31	12	1	13	2	0.415027	0.584022
ACOT8	20q13.12	2	5	2	3	1	1
ACOX1	17q25.1	7	5	7	10	0.785985	0.110039
ACOX2	3p14.3	1	1	6	2	0.0470983	0.584022
ACOX3	4p16.1	3	5	4	1	0.70454	0.237436
ACOXL	2q13	14	2	7	1	0.374575	1
ACP1	2p25.3	3	5	3	5	1	0.754225
ACP2	11p11.2	16	0	12	0	1	1
ACP5	19p13.2	5	1	4	0	1	1
ACP6	1q21.2	2	7	4	4	0.411756	0.762672
ACPL2	3q23	5	9	2	11	0.474857	0.360188
ACPP	3q22.1	10	10	4	11	0.285479	0.501997
ACPT	19q13.33	1	4	4	1	0.173576	0.391597
ACR	22q13.33	5	2	7	1	0.381388	1
ACRBP	12p13.31	15	1	14	3	0.700762	0.323682
ACRV1	11q24.2	15	6	12	3	1	0.737599
ACSBG1	15q25.1	2	1	7	1	0.0465256	1
ACSBG2	19p13.3	7	3	5	2	1	1
ACSF2	17q21.33	3	3	2	7	1	0.11307
ACSF3	16q24.3	57	1	38	4	0.422649	0.173576
ACSL1	4q35.1	8	7	8	5	0.619153	1
ACSL3	2q36.1	12	1	4	3	0.198905	0.323682
ACSL5	10q25.2	13	3	14	4	0.428326	0.70454
ACSL6	5q31.1	11	5	4	2	0.19743	0.474857
ACSM1	16p12.3	2	2	2	0	1	0.506654
ACSM2A	16p12.3	2	2	2	0	1	0.506654
ACSM2B	16p12.3	2	2	2	0	1	0.506654
ACSM3	16p12.3	2	2	2	1	1	1
ACSM4	12p13.31	16	1	13	4	1	0.173576
ACSM5	16p12.3	2	3	2	0	1	0.259981
ACSS1	20p11.21	1	2	4	1	0.173576	1
ACSS2	20q11.22	4	4	4	2	0.734451	0.699918
ACSS3	12q21.31	4	2	3	12	1	0.00168504
ACTA1	1q42.13	22	0	17	2	1	0.191461
ACTA2	10q23.31	52	1	35	3	0.477308	0.323682
ACTB	7p22.1	3	3	3	4	1	0.70454
ACTBL2	5q11.2	45	1	34	1	0.902152	1
ACTC1	15q14	9	6	14	2	0.130385	0.475467
ACTG1	17q25.3	6	4	7	7	0.573934	0.224526
ACTG2	2p13.1	11	2	8	1	1	1
ACTL10	20q11.22	1	5	5	1	0.0910763	0.237436
ACTL6A	3q26.33	6	9	1	11	0.142467	0.360188
ACTL6B	7q22.1	3	9	1	3	0.634958	0.243883
ACTL7A	9q31.3	4	6	0	3	0.134989	0.737599
ACTL7B	9q31.3	4	6	0	3	0.134989	0.737599
ACTL8	1p36.13	13	1	10	0	1	1
ACTL9	19p13.2	2	1	3	0	0.657851	1
ACTN1	14q24.1	12	1	8	0	0.820294	1
ACTN2	1q43	19	2	14	3	1	0.657851
ACTN3	11q13.2	0	11	0	6	1	0.620584
ACTN4	19q13.2	5	5	4	1	1	0.237436
ACTR10	14q23.1	1	1	6	1	0.0470983	1
ACTR1A	10q24.32	21	5	15	2	0.862419	0.474857
ACTR1B	2q11.2	2	6	2	0	1	0.0375171
ACTR2	2p14	7	2	7	0	0.785985	0.506654
ACTR3	2q14.1	15	0	10	0	0.836728	1
ACTR3B	7q36.1	10	6	9	1	0.815715	0.142467
ACTR3BP2	2p11.1	5	4	4	0	1	0.134989
ACTR3BP5	10p11.1	2	6	4	0	0.411756	0.0375171
ACTR3C	7q36.1	5	7	5	2	0.754225	0.31044
ACTR5	20q11.23	7	3	2	1	0.31044	0.634958
ACTR6	12q23.1	5	7	3	9	1	0.319303
ACTR8	3p21.1	3	0	6	1	0.189201	0.438134
ACTRT2	1p36.32	9	4	9	4	0.633845	0.734451
ACVR1	2q24.1	22	3	13	1	0.481262	0.634958
ACVR1B	12q13.13	1	5	3	6	0.323682	0.545974
ACVR1C	2q24.1	23	3	13	1	0.385343	0.634958
ACVR2A	2q22.3	40	1	25	0	0.421075	1
ACVR2B	3p22.2	1	0	2	0	0.584022	1
ACVRL1	12q13.13	1	6	3	6	0.323682	0.771253
ACY1	3p21.2	4	1	6	0	0.345667	1
ACY3	11q13.2	1	11	1	7	1	0.810194
ACYP1	14q24.3	8	1	11	0	0.242113	1
ACYP2	2p16.2	9	3	7	0	1	0.259981
ADA	20q13.12	3	5	2	2	1	0.474857
ADAD1	4q27	17	5	11	3	0.697338	1
ADAD2	16q24.1	66	0	43	1	0.325782	0.438134
ADAL	15q15.3	13	3	13	0	0.546941	0.259981
ADAM1	12q24.13	6	5	6	6	0.771253	0.545974
ADAM10	15q21.3	8	2	11	1	0.242113	1
ADAM11	17q21.31	35	3	24	0	0.675579	0.259981
ADAM12	10q26.2	11	3	17	3	0.077513	1
ADAM15	1q22	1	10	1	8	1	1
ADAM17	2p25.1	3	5	4	5	0.70454	0.754225
ADAM18	8p11.22	17	10	11	2	0.697338	0.0758891
ADAM19	5q33.3	1	7	2	6	0.584022	1
ADAM2	8p11.22	19	10	12	3	0.581173	0.161284
ADAM20	14q24.2	8	0	8	0	0.619153	1
ADAM21	14q24.2	8	0	8	0	0.619153	1
ADAM21P1	14q24.2	7	0	8	0	0.598628	1
ADAM22	7q21.12	3	5	0	4	0.259981	1
ADAM23	2q33.3	4	2	3	3	1	0.657851
ADAM28	8p21.2	43	1	49	0	0.0478659	1
ADAM29	4q34.1	10	7	9	4	0.815715	0.762672
ADAM30	1p12	6	3	5	2	1	1
ADAM32	8p11.22	17	11	11	3	0.697338	0.105061
ADAM33	20p13	3	1	8	1	0.0658228	1
ADAM3A	8p11.22	16	10	11	3	0.842919	0.161284
ADAM5P	8p11.22	16	10	11	3	0.842919	0.161284
ADAM6	14q32.33	8	3	4	4	0.563468	0.70454
ADAM7	8p21.2	43	1	48	0	0.0618254	1
ADAM8	10q26.3	12	2	18	1	0.0864009	1
ADAM9	8p11.22	16	10	10	3	0.686004	0.161284
ADAMDEC1	8p21.2	43	1	48	0	0.0618254	1
ADAMTS1	21q21.3	6	3	3	0	0.737599	0.259981
ADAMTS10	19p13.2	3	1	3	0	1	1
ADAMTS12	5p13.3	2	6	3	1	0.657851	0.142467
ADAMTS13	9q34.2	1	6	2	5	0.584022	1
ADAMTS14	10q22.1	10	4	5	1	0.442994	0.391597
ADAMTS15	11q24.3	13	6	5	3	0.226502	0.737599
ADAMTS16	5p15.32	3	8	2	2	1	0.197612
ADAMTS17	15q26.3	4	2	5	2	0.514209	1
ADAMTS18	16q23.1	58	2	29	0	0.0323284	0.506654
ADAMTS19	5q23.3	13	4	6	2	0.348359	0.699918
ADAMTS2	5q35.3	2	7	3	9	0.657851	0.319303
ADAMTS20	12q12	2	2	3	5	0.657851	0.248706
ADAMTS3	4q13.3	1	6	1	6	1	0.771253
ADAMTS4	1q23.3	9	2	5	5	0.595749	0.248706
ADAMTS5	21q21.3	7	3	3	0	0.524353	0.259981
ADAMTS6	5q12.3	41	2	32	0	1	0.506654
ADAMTS7	15q25.1	2	0	5	2	0.248706	0.191461
ADAMTS8	11q24.3	13	6	6	3	0.348359	0.737599
ADAMTS9	3p14.1	8	3	6	1	1	0.634958
ADAMTS9-AS2	3p14.1	8	1	6	1	1	1
ADAMTSL1	9p22.2	8	1	3	0	0.36187	1
ADAMTSL2	9q34.2	2	5	1	5	1	0.754225
ADAMTSL3	15q25.2	2	1	6	4	0.146402	0.173576
ADAMTSL4	1q21.3	0	10	0	9	1	0.815715
ADAMTSL5	19p13.3	13	1	7	0	0.494678	1
ADAP1	7p22.3	4	4	7	3	0.224526	1
ADAP2	17q11.2	6	0	3	1	0.737599	0.438134
ADAR	1q21.3	1	9	0	9	1	0.633845
ADARB1	21q22.3	7	1	9	2	0.319303	0.584022
ADARB2	10p15.3	8	1	7	4	1	0.173576
ADARB2-AS1	10p15.3	8	1	5	3	0.782588	0.323682
ADAT1	16q23.1	55	1	27	1	0.037807	1
ADAT2	6q24.2	4	1	5	1	0.514209	1
ADAT3	19p13.3	15	1	7	0	0.278599	1
ADC	1p35.1	7	3	4	1	0.762672	0.634958
ADCK1	14q24.3	10	0	8	0	1	1
ADCK2	7q34	4	10	4	2	0.734451	0.0758891
ADCK3	1q42.13	19	0	15	3	1	0.0834473
ADCK4	19q13.2	9	1	5	1	0.595749	1
ADCK5	8q24.3	3	11	8	10	0.0658228	0.823144
ADCY1	7p12.3	1	2	2	3	0.584022	0.657851
ADCY10	1q24.2	15	4	5	2	0.107352	0.699918
ADCY2	5p15.31	5	6	3	1	1	0.142467
ADCY3	2p23.3	3	3	5	4	0.306707	0.70454
ADCY4	14q12	2	1	2	2	1	0.584022
ADCY5	3q21.1	7	7	4	6	0.762672	1
ADCY6	12q13.12	2	1	1	3	1	0.323682
ADCY7	16q12.1	18	2	7	1	0.146347	1
ADCY8	8q24.22	3	14	7	10	0.11307	1
ADCY9	16p13.3	1	3	5	2	0.0910763	1
ADCYAP1	18p11.32	3	4	5	0	0.306707	0.134989
ADCYAP1R1	7p14.3	0	6	1	5	0.438134	1
ADD1	4p16.3	4	4	6	2	0.345667	0.699918
ADD2	2p13.3	9	1	10	0	0.483887	1
ADD3	10q25.1	9	4	14	1	0.130385	0.391597
ADGB	6q24.3	6	3	7	1	0.573934	0.634958
ADH1A	4q23	7	4	7	0	0.785985	0.134989
ADH1B	4q23	7	4	7	1	0.785985	0.391597
ADH1C	4q23	7	4	7	1	0.785985	0.391597
ADH4	4q23	7	4	7	0	0.785985	0.134989
ADH5	4q23	7	3	7	0	0.785985	0.259981
ADH6	4q23	7	4	7	0	0.785985	0.134989
ADH7	4q23	7	4	7	0	0.785985	0.134989
ADHFE1	8q13.1	3	12	4	5	0.70454	0.320318
ADI1	2p25.3	3	5	4	6	0.70454	0.545974
ADIG	20q11.23	7	4	2	1	0.31044	0.391597
ADIPOQ	3q27.3	10	5	6	9	0.798848	0.170507
ADIPOR1	1q32.1	1	0	2	4	0.584022	0.036274
ADIPOR2	12p13.33	14	3	12	3	0.840961	1
ADK	10q22.2	18	3	8	1	0.223124	0.634958
ADM	11p15.4	2	1	4	0	0.411756	1
ADM2	22q13.33	5	2	7	1	0.381388	1
ADNP	20q13.13	0	8	0	3	1	0.36187
ADNP2	18q23	24	0	20	0	0.874029	1
ADO	10q21.3	9	6	6	3	0.798942	0.737599
ADORA1	1q32.1	1	0	3	4	0.323682	0.036274
ADORA2A	22q11.23	7	3	4	1	0.762672	0.634958
ADORA2B	17p12	10	1	7	5	1	0.0910763
ADORA3	1p13.2	15	2	6	1	0.180755	1
ADPGK	15q24.1	4	3	6	0	0.345667	0.259981
ADPRH	3q13.33	9	5	6	1	0.798942	0.237436
ADPRHL1	13q34	5	7	8	2	0.258373	0.31044
ADPRHL2	1p34.3	8	0	4	0	0.563468	1
ADRA1A	8p21.2	41	2	41	1	0.224993	1
ADRA1B	5q33.3	2	7	1	6	1	1
ADRA1D	20p13	3	1	9	1	0.0374923	1
ADRA2A	10q25.2	10	4	15	1	0.101932	0.391597
ADRA2B	2q11.1	3	5	2	0	1	0.0708369
ADRA2C	4p16.3	5	6	4	0	1	0.0375171
ADRB1	10q25.3	11	4	15	3	0.158661	1
ADRB2	5q32	5	5	1	5	0.237436	0.754225
ADRB3	8p11.23	14	13	10	2	1	0.0166859
ADRBK1	11q13.2	0	11	0	7	1	0.810194
ADRBK2	22q12.1	10	2	7	1	1	1
ADRM1	20q13.33	2	6	0	4	0.506654	1
ADSL	22q13.1	3	0	2	1	1	0.438134
ADSS	1q44	10	3	2	5	0.0758891	0.306707
ADSSL1	14q32.33	8	2	4	5	0.563468	0.248706
ADTRP	6p24.1	5	1	5	4	0.754225	0.173576
AEBP1	7p13	1	3	1	4	1	0.70454
AEBP2	12p12.3	13	4	14	3	0.428326	1
AEN	15q26.1	1	2	8	3	0.0122891	0.657851
AES	19p13.3	19	2	7	2	0.102936	1
AFAP1	4p16.1	3	5	4	1	0.70454	0.237436
AFAP1-AS1	4p16.1	3	5	4	1	0.70454	0.237436
AFAP1L1	5q32	3	4	1	6	0.634958	0.345667
AFAP1L2	10q25.3	13	4	14	3	0.428326	1
AFF1	4q21.3	5	5	8	2	0.258373	0.474857
AFF3	2q11.2	2	4	3	0	0.657851	0.134989
AFF4	5q31.1	16	5	6	2	0.127173	0.474857
AFG3L1P	16q24.3	54	1	37	4	0.559036	0.173576
AFG3L2	18p11.21	0	2	0	2	1	1
AFM	4q13.3	2	5	1	6	1	0.545974
AFMID	17q25.3	5	7	11	9	0.0696878	0.319303
AFP	4q13.3	2	5	1	6	1	0.545974
AFTPH	2p14	6	3	7	0	0.573934	0.259981
AGA	4q34.3	8	9	11	5	0.242113	0.595749
AGAP1	2q37.2	13	2	10	3	1	0.657851
AGAP11	10q23.2	38	2	34	2	0.607419	1
AGAP2	12q14.1	1	3	1	2	1	1
AGAP3	7q36.1	5	8	7	2	0.381388	0.197612
AGAP4	10q11.22	11	4	12	1	0.519364	0.391597
AGAP5	10q22.2	10	2	6	1	0.798848	1
AGAP6	10q11.23	8	3	10	2	0.339862	1
AGAP7	10q11.23	12	3	13	3	0.415027	1
AGAP8	10q11.23	12	3	13	3	0.415027	1
AGAP9	10q11.22	11	4	12	1	0.519364	0.391597
AGBL1	15q25.3	2	1	9	4	0.0128966	0.173576
AGBL2	11p11.2	16	0	10	0	0.686004	1
AGBL3	7q33	6	8	5	3	1	0.36187
AGBL4	1p33	18	3	11	4	0.566826	0.70454
AGBL5	2p23.3	2	3	5	3	0.248706	1
AGER	6p21.32	1	1	0	6	1	0.0470983
AGFG1	2q36.3	9	1	6	2	0.798942	0.584022
AGFG2	7q22.1	3	9	1	3	0.634958	0.243883
AGGF1	5q13.3	37	2	25	0	0.586278	0.506654
AGK	7q34	4	9	5	2	0.514209	0.12337
AGL	1p21.2	19	3	9	0	0.241349	0.259981
AGMAT	1p36.21	13	2	8	1	0.657989	1
AGMO	7p21.2	7	5	5	2	1	0.474857
AGPAT1	6p21.32	1	1	0	6	1	0.0470983
AGPAT2	9q34.3	4	7	2	3	0.699918	0.524353
AGPAT3	21q22.3	8	2	8	3	0.619153	0.657851
AGPAT4	6q26	8	0	13	0	0.114949	1
AGPAT4-IT1	6q26	8	0	13	0	0.114949	1
AGPAT5	8p23.1	18	1	25	1	0.054019	1
AGPAT6	8p11.21	22	6	10	4	0.146079	1
AGPAT9	4q21.23	2	3	5	2	0.248706	1
AGPHD1	15q25.1	2	0	6	1	0.146402	0.438134
AGPS	2q31.2	21	2	14	1	0.724984	1
AGR2	7p21.1	5	5	3	2	1	0.474857
AGR3	7p21.1	5	5	3	2	1	0.474857
AGRN	1p36.33	9	4	9	4	0.633845	0.734451
AGRP	16q22.1	15	1	9	0	0.674012	1
AGSK1	15q25.2	2	1	6	4	0.146402	0.173576
AGT	1q42.2	21	0	17	3	1	0.0834473
AGTPBP1	9q21.33	7	3	1	0	0.0849027	0.259981
AGTR1	3q24	5	9	2	11	0.474857	0.360188
AGTRAP	1p36.22	13	1	11	0	0.836443	1
AGXT	2q37.3	9	2	13	1	0.186582	1
AGXT2	5p13.2	3	4	2	4	1	0.734451
AGXT2L1	4q25	4	2	6	1	0.345667	1
AGXT2L2	5q35.3	1	6	3	7	0.323682	0.573934
AHCTF1	1q44	10	0	4	4	0.285479	0.036274
AHCY	20q11.22	3	5	4	2	0.70454	0.474857
AHCYL1	1p13.3	15	1	7	2	0.278599	0.584022
AHCYL2	7q32.1	11	7	6	1	0.620584	0.0849027
AHDC1	1p36.11	10	0	6	3	0.798848	0.0834473
AHI1	6q23.3	5	1	4	0	1	1
AHNAK	11q12.3	3	2	1	2	0.634958	1
AHNAK2	14q32.33	9	2	5	4	0.595749	0.411756
AHR	7p21.1	5	6	3	3	1	0.737599
AHRR	5p15.33	2	8	1	1	1	0.084589
AHSA1	14q24.3	9	0	7	0	1	1
AHSA2	2p15	13	0	7	0	0.494678	1
AHSG	3q27.3	11	5	5	9	0.443332	0.170507
AHSP	16p11.2	3	0	1	0	0.634958	1
AICDA	12p13.31	20	2	17	2	0.86368	1
AIDA	1q41	15	1	13	3	0.845447	0.323682
AIF1	6p21.33	1	1	0	6	1	0.0470983
AIF1L	9q34.12	3	4	2	3	1	1
AIFM2	10q22.1	7	4	5	1	1	0.391597
AIFM3	22q11.21	11	4	6	0	0.620584	0.134989
AIG1	6q24.2	3	2	5	1	0.306707	1
AIM1	6q21	70	1	45	0	0.283347	1
AIM1L	1p36.11	9	1	5	3	0.595749	0.323682
AIM2	1q23.1	14	2	5	6	0.157196	0.146402
AIMP1	4q24	7	1	7	1	0.785985	1
AIMP2	7p22.1	3	3	3	3	1	1
AIP	11q13.2	1	11	0	7	1	0.810194
AIPL1	17p13.2	26	0	19	1	0.875643	0.438134
AIRE	21q22.3	7	1	9	3	0.319303	0.323682
AJAP1	1p36.32	10	4	11	2	0.501997	0.699918
AJUBA	14q11.2	3	1	4	0	0.70454	1
AK1	9q34.11	1	8	0	5	1	0.782588
AK2	1p35.1	7	3	4	1	0.762672	0.634958
AK3	9p24.1	16	0	6	1	0.127173	0.438134
AK4	1p31.3	21	0	11	1	0.357146	0.438134
AK5	1p31.1	20	5	15	1	1	0.237436
AK7	14q32.2	13	2	5	2	0.226502	1
AK8	9q34.13	2	5	2	3	1	1
AKAP1	17q22	7	5	7	8	0.785985	0.258373
AKAP10	17p11.2	5	4	3	4	1	0.734451
AKAP11	13q14.11	82	3	55	2	0.313382	1
AKAP12	6q25.1	7	2	5	0	1	0.506654
AKAP13	15q25.3	2	1	7	4	0.0465256	0.173576
AKAP2	9q31.3	4	6	0	3	0.134989	0.737599
AKAP3	12p13.32	11	2	13	3	0.301192	0.657851
AKAP5	14q23.3	5	1	9	1	0.170507	1
AKAP6	14q12	3	1	3	1	1	1
AKAP7	6q23.2	4	3	4	1	0.734451	0.634958
AKAP8	19p13.12	1	3	0	1	1	0.634958
AKAP8L	19p13.12	1	3	0	1	1	0.634958
AKAP9	7q21.2	0	9	0	4	1	0.405459
AKD1	6q21	69	1	44	2	0.280191	0.584022
AKIP1	11p15.4	1	1	4	1	0.173576	1
AKIRIN1	1p34.3	6	2	3	0	0.737599	0.506654
AKIRIN2	6q15	78	0	55	0	0.540146	1
AKIRIN2-AS1	6q15	78	0	55	0	0.540146	1
AKNA	9q32	3	5	0	5	0.259981	0.754225
AKNAD1	1p13.3	14	2	5	1	0.157196	1
AKR1A1	1p34.1	10	1	4	1	0.285479	1
AKR1B1	7q33	7	9	4	3	0.762672	0.243883
AKR1B10	7q33	7	9	4	3	0.762672	0.243883
AKR1B15	7q33	7	9	4	3	0.762672	0.243883
AKR1C1	10p15.1	7	2	7	2	0.785985	1
AKR1C2	10p15.1	7	2	7	2	0.785985	1
AKR1C3	10p15.1	7	2	7	2	0.785985	1
AKR1C4	10p15.1	7	3	7	2	0.785985	1
AKR1CL1	10p15.1	7	3	7	2	0.785985	1
AKR1D1	7q33	5	8	4	1	1	0.084589
AKR1E2	10p15.1	7	2	7	2	0.785985	1
AKR7A2	1p36.13	12	2	8	1	0.820294	1
AKR7A2P1	1p13.2	12	0	5	2	0.320318	0.191461
AKR7A3	1p36.13	12	2	8	1	0.820294	1
AKR7L	1p36.13	12	2	8	1	0.820294	1
AKT1	14q32.33	8	2	4	5	0.563468	0.248706
AKT1S1	19q13.33	3	3	4	1	0.70454	0.634958
AKT2	19q13.2	8	2	5	2	0.782588	1
AKT3	1q43	9	3	2	7	0.12337	0.11307
AKTIP	16q12.2	13	4	11	0	0.836443	0.134989
ALAD	9q32	3	6	0	5	0.259981	1
ALAS1	3p21.2	4	1	6	0	0.345667	1
ALB	4q13.3	2	6	1	6	1	0.771253
ALCAM	3q13.11	8	3	3	2	0.36187	1
ALDH16A1	19q13.33	3	3	3	2	1	1
ALDH18A1	10q24.1	24	3	19	2	1	1
ALDH1A1	9q21.13	5	1	7	1	0.381388	1
ALDH1A2	15q21.3	9	3	12	0	0.261979	0.259981
ALDH1A3	15q26.3	6	2	6	3	0.771253	0.657851
ALDH1B1	9p13.2	0	3	2	2	0.191461	1
ALDH1L1	3q21.3	7	8	2	9	0.31044	0.465136
ALDH1L2	12q23.3	4	6	5	9	0.514209	0.290338
ALDH2	12q24.12	6	5	6	7	0.771253	0.381388
ALDH3A1	17p11.2	4	4	3	3	1	1
ALDH3A2	17p11.2	4	4	3	3	1	1
ALDH3B1	11q13.2	1	11	1	7	1	0.810194
ALDH3B2	11q13.2	1	11	1	7	1	0.810194
ALDH4A1	1p36.13	13	2	9	0	0.829364	0.506654
ALDH5A1	6p22.3	1	4	3	5	0.323682	0.514209
ALDH6A1	14q24.3	9	1	10	0	0.483887	1
ALDH7A1	5q23.2	15	3	7	2	0.278599	1
ALDH8A1	6q23.3	1	2	4	1	0.173576	1
ALDH9A1	1q24.1	14	1	7	4	0.374575	0.173576
ALDOA	16p11.2	6	1	1	0	0.142467	1
ALDOB	9q31.1	4	5	1	5	0.391597	0.754225
ALDOC	17q11.2	2	2	3	2	0.657851	1
ALG1	16p13.3	1	5	2	3	0.584022	1
ALG10	12p11.1	3	2	7	5	0.11307	0.248706
ALG10B	12q12	3	2	7	5	0.11307	0.248706
ALG11	13q14.3	77	0	56	0	0.683013	1
ALG12	22q13.33	5	2	7	1	0.381388	1
ALG14	1p21.3	22	0	12	0	0.371296	1
ALG1L	3q21.2	8	7	3	8	0.36187	0.598628
ALG1L2	3q22.1	7	9	3	10	0.524353	0.483887
ALG2	9q22.33	4	4	1	3	0.391597	1
ALG3	3q27.1	9	5	3	8	0.243883	0.258373
ALG5	13q13.3	58	2	40	3	0.56984	0.657851
ALG6	1p31.3	18	2	9	0	0.320223	0.506654
ALG8	11q14.1	0	9	0	5	1	0.595749
ALG9	11q23.1	17	2	16	1	0.590509	1
ALK	2p23.2	2	3	7	3	0.0465256	1
ALKBH1	14q24.3	10	0	8	0	1	1
ALKBH2	12q24.11	4	6	6	8	0.345667	0.413853
ALKBH3	11p11.2	15	2	10	0	0.836728	0.506654
ALKBH4	7q22.1	3	7	5	2	0.306707	0.31044
ALKBH5	17p11.2	1	1	2	9	0.584022	0.00624258
ALKBH6	19q13.12	2	2	3	0	0.657851	0.506654
ALKBH7	19p13.3	6	2	6	2	0.771253	1
ALKBH8	11q22.3	18	5	13	3	0.854235	1
ALLC	2p25.3	3	5	4	6	0.70454	0.545974
ALMS1	2p13.1	8	2	8	1	0.619153	1
ALMS1P	2p13.1	8	2	8	1	0.619153	1
ALOX12	17p13.1	34	0	26	1	1	0.438134
ALOX12B	17p13.1	39	2	27	1	0.689656	1
ALOX12P2	17p13.1	33	0	26	1	1	0.438134
ALOX15	17p13.2	18	2	15	1	0.857695	1
ALOX15B	17p13.1	44	2	34	1	1	1
ALOX15P1	17p13.1	30	0	22	1	0.883033	0.438134
ALOX5	10q11.21	7	3	11	1	0.150972	0.634958
ALOX5AP	13q12.3	22	6	10	5	0.146079	1
ALOXE3	17p13.1	37	2	26	1	0.685769	1
ALPI	2q37.1	12	2	7	3	0.64025	0.657851
ALPK1	4q25	7	3	9	2	0.319303	1
ALPK2	18q21.31	19	3	11	2	0.453237	1
ALPK3	15q25.3	2	1	7	4	0.0465256	0.173576
ALPL	1p36.12	10	3	8	1	1	0.634958
ALPP	2q37.1	12	2	7	3	0.64025	0.657851
ALPPL2	2q37.1	12	2	7	3	0.64025	0.657851
ALS2	2q33.1	8	1	5	3	0.782588	0.323682
ALS2CL	3p21.31	5	1	8	1	0.258373	1
ALS2CR11	2q33.1	6	1	6	3	0.771253	0.323682
ALS2CR12	2q33.1	4	1	4	3	0.734451	0.323682
ALS2CR8	2q33.2	5	1	5	3	0.754225	0.323682
ALX1	12q21.31	3	3	1	13	0.634958	0.00338976
ALX3	1p13.3	15	1	8	2	0.399102	0.584022
ALX4	11p11.2	17	1	9	1	0.41799	1
ALYREF	17q25.3	4	4	5	7	0.514209	0.224526
AMACR	5p13.2	4	5	2	3	0.699918	1
AMBN	4q13.3	6	4	2	5	0.475467	0.514209
AMBP	9q32	3	4	0	5	0.259981	0.514209
AMBRA1	11p11.2	17	0	12	0	0.848745	1
AMD1	6q21	69	1	42	0	0.158975	1
AMDHD1	12q23.1	2	6	2	10	1	0.134063
AMDHD2	16p13.3	0	5	1	3	0.438134	1
AMFR	16q12.2	10	3	10	0	0.647932	0.259981
AMH	19p13.3	12	3	6	1	0.470164	0.634958
AMHR2	12q13.13	1	5	1	5	1	0.754225
AMICA1	11q23.3	19	6	17	3	0.72839	0.737599
AMIGO1	1p13.3	15	2	7	2	0.278599	1
AMIGO2	12q13.11	4	3	3	3	1	1
AMIGO3	3p21.31	2	2	5	1	0.248706	1
AMMECR1L	2q14.3	32	1	24	0	1	1
AMN	14q32.32	10	3	4	3	0.285479	1
AMN1	12p11.21	4	4	11	4	0.0312368	0.734451
AMOTL1	11q21	5	5	5	2	0.754225	0.474857
AMOTL2	3q22.2	3	11	1	11	0.634958	0.661327
AMPD1	1p13.2	12	0	6	1	0.470164	0.438134
AMPD2	1p13.3	15	2	7	2	0.278599	1
AMPD3	11p15.4	2	1	3	0	0.657851	1
AMPH	7p14.1	4	5	1	5	0.391597	0.754225
AMT	3p21.31	2	2	5	0	0.248706	0.506654
AMTN	4q13.3	6	4	3	4	0.737599	0.734451
AMY1A	1p21.1	15	3	7	1	0.278599	0.634958
AMY1B	1p21.1	15	3	7	1	0.278599	0.634958
AMY1C	1p21.1	15	3	7	1	0.278599	0.634958
AMY2A	1p21.1	15	3	7	1	0.278599	0.634958
AMY2B	1p21.1	15	3	7	1	0.278599	0.634958
AMZ1	7p22.3	4	4	4	4	0.734451	0.734451
AMZ2	17q24.2	5	4	6	7	0.545974	0.224526
AMZ2P1	17q24.1	3	5	4	7	0.70454	0.381388
ANAPC1	2q13	14	0	7	0	0.374575	1
ANAPC10	4q31.21	7	5	2	5	0.31044	0.754225
ANAPC11	17q25.3	4	4	5	7	0.514209	0.224526
ANAPC13	3q22.2	3	11	1	10	0.634958	0.823144
ANAPC16	10q22.1	8	3	6	1	1	0.634958
ANAPC2	9q34.3	4	6	1	3	0.391597	0.737599
ANAPC4	4p15.2	15	1	4	1	0.0572422	1
ANAPC5	12q24.31	8	5	7	8	1	0.258373
ANAPC7	12q24.11	6	5	6	9	0.771253	0.170507
ANG	14q11.2	5	1	4	0	1	1
ANGEL1	14q24.3	8	0	11	0	0.242113	1
ANGEL2	1q32.3	17	0	11	3	0.697338	0.0834473
ANGPT1	8q23.1	3	15	4	13	0.70454	0.845447
ANGPT2	8p23.1	17	1	26	0	0.0243932	1
ANGPT4	20p13	3	1	7	1	0.11307	1
ANGPTL1	1q25.2	6	3	5	2	1	1
ANGPTL2	9q33.3	1	8	0	5	1	0.782588
ANGPTL3	1p31.3	15	0	7	0	0.278599	1
ANGPTL4	19p13.2	3	1	3	0	1	1
ANGPTL5	11q22.1	12	4	6	3	0.470164	1
ANGPTL6	19p13.2	2	2	3	0	0.657851	0.506654
ANGPTL7	1p36.22	17	1	10	0	0.551764	1
ANK1	8p11.21	23	7	13	3	0.385343	0.524353
ANK2	4q25	14	2	9	3	0.674098	0.657851
ANK3	10q21.2	11	5	8	4	1	1
ANKAR	2q32.2	10	3	2	4	0.0758891	0.70454
ANKDD1A	15q22.31	3	1	7	1	0.11307	1
ANKFN1	17q22	7	5	5	8	1	0.258373
ANKFY1	17p13.2	18	3	12	1	0.708056	0.634958
ANKH	5p15.2	4	8	3	1	1	0.084589
ANKHD1	5q31.3	7	6	1	6	0.0849027	0.771253
ANKHD1-EIF4EBP3	5q31.3	7	6	1	6	0.0849027	0.771253
ANKIB1	7q21.2	0	9	1	4	0.438134	0.405459
ANKK1	11q23.2	21	2	22	1	0.33681	1
ANKLE1	19p13.11	1	1	1	1	1	1
ANKLE2	12q24.33	13	2	16	5	0.247754	0.248706
ANKMY1	2q37.3	10	2	13	1	0.281713	1
ANKMY2	7p21.1	5	5	2	2	0.474857	0.474857
ANKRA2	5q13.2	40	0	31	0	1	1
ANKRD1	10q23.31	33	2	29	2	0.681752	1
ANKRD10	13q34	3	7	6	5	0.189201	1
ANKRD11	16q24.3	54	1	37	4	0.559036	0.173576
ANKRD12	18p11.22	0	4	1	3	0.438134	1
ANKRD13A	12q24.11	7	5	7	8	0.785985	0.258373
ANKRD13B	17q11.2	2	1	3	3	0.657851	0.323682
ANKRD13C	1p31.1	17	2	8	0	0.301161	0.506654
ANKRD13D	11q13.2	0	11	0	7	1	0.810194
ANKRD16	10p15.1	9	3	7	2	1	1
ANKRD17	4q13.3	1	8	0	6	1	1
ANKRD18A	9p13.1	0	4	2	2	0.191461	0.699918
ANKRD18B	9p13.3	3	2	2	1	1	1
ANKRD18DP	3q29	14	3	11	9	1	0.0374923
ANKRD19P	9q22.31	5	4	1	0	0.237436	0.134989
ANKRD2	10q24.2	23	6	17	3	1	0.737599
ANKRD20A1	9q13	2	6	2	3	1	0.737599
ANKRD20A11P	21q11.2	8	3	2	1	0.197612	0.634958
ANKRD20A2	9p12	2	6	2	3	1	0.737599
ANKRD20A3	9p12	2	6	2	3	1	0.737599
ANKRD20A4	9q21.11	2	6	2	3	1	0.737599
ANKRD20A5P	18p11.21	1	3	1	2	1	1
ANKRD20A8P	2q11.1	3	4	1	1	0.634958	0.391597
ANKRD20A9P	13q11	10	5	4	7	0.285479	0.381388
ANKRD22	10q23.31	53	1	40	2	0.907907	0.584022
ANKRD23	2q11.2	2	6	2	0	1	0.0375171
ANKRD24	19p13.3	12	1	4	2	0.198905	0.584022
ANKRD26	10p12.1	4	3	3	0	1	0.259981
ANKRD26P1	16q11.2	3	5	3	5	1	0.754225
ANKRD26P3	13q12.11	10	5	5	7	0.442994	0.381388
ANKRD27	19q13.11	0	4	1	0	0.438134	0.134989
ANKRD28	3p25.1	5	1	5	2	0.754225	0.584022
ANKRD29	18q11.2	4	1	2	2	0.699918	0.584022
ANKRD30A	10p11.21	3	2	4	0	0.70454	0.506654
ANKRD30B	18p11.21	2	1	2	2	1	0.584022
ANKRD30BL	2q21.2	37	2	28	0	1	0.506654
ANKRD30BP2	21q11.2	8	3	2	1	0.197612	0.634958
ANKRD31	5q13.3	37	1	29	1	1	1
ANKRD32	5q15	34	3	27	0	1	0.259981
ANKRD33	12q13.13	1	6	3	6	0.323682	0.771253
ANKRD33B	5p15.2	3	7	3	3	1	0.524353
ANKRD34A	1q21.1	2	7	4	4	0.411756	0.762672
ANKRD34B	5q14.1	27	1	22	0	0.880535	1
ANKRD34C	15q25.1	1	1	6	2	0.0470983	0.584022
ANKRD35	1q21.1	2	7	4	4	0.411756	0.762672
ANKRD36	2q11.2	2	6	2	0	1	0.0375171
ANKRD36B	2q11.2	2	6	2	0	1	0.0375171
ANKRD36BP1	1q24.2	14	3	4	3	0.0880704	1
ANKRD36BP2	2p11.2	6	3	4	0	1	0.259981
ANKRD37	4q35.1	9	7	8	4	0.807873	0.762672
ANKRD39	2q11.2	2	6	2	0	1	0.0375171
ANKRD40	17q21.33	4	4	2	6	0.699918	0.345667
ANKRD42	11q14.1	1	6	1	4	1	1
ANKRD44	2q33.1	5	4	0	3	0.0708369	1
ANKRD45	1q25.1	10	0	5	3	0.442994	0.0834473
ANKRD46	8q22.2	0	18	1	13	0.438134	0.854235
ANKRD49	11q21	5	5	5	2	0.754225	0.474857
ANKRD5	20p12.2	2	1	5	1	0.248706	1
ANKRD50	4q28.1	20	6	14	2	0.858355	0.475467
ANKRD52	12q13.3	1	4	2	3	0.584022	1
ANKRD53	2p13.3	10	1	9	0	0.815715	1
ANKRD54	22q13.1	0	2	1	2	0.438134	1
ANKRD55	5q11.2	45	1	36	0	0.903161	1
ANKRD6	6q15	85	0	54	0	0.18975	1
ANKRD62P1-PARP4P3	22q11.1	8	4	7	1	1	0.391597
ANKRD63	15q15.1	17	4	14	1	1	0.391597
ANKRD65	1p36.33	9	4	9	4	0.633845	0.734451
ANKRD7	7q31.31	10	6	4	2	0.285479	0.475467
ANKRD9	14q32.31	10	3	4	4	0.285479	0.70454
ANKS1A	6p21.31	3	3	3	4	1	0.70454
ANKS1B	12q23.1	4	9	5	13	0.514209	0.186582
ANKS3	16p13.3	0	4	1	2	0.438134	0.699918
ANKS4B	16p12.2	2	2	3	1	0.657851	1
ANKS6	9q22.33	3	4	2	2	1	0.699918
ANKUB1	3q25.1	5	9	3	11	1	0.360188
ANKZF1	2q35	9	0	4	3	0.405459	0.0834473
ANLN	7p14.2	3	6	2	4	1	1
ANO1	11q13.3	1	9	0	8	1	0.807873
ANO10	3p22.1	1	1	5	2	0.0910763	0.584022
ANO2	12p13.31	14	1	15	4	0.441702	0.173576
ANO3	11p14.2	2	2	1	1	1	1
ANO4	12q23.1	5	7	3	8	1	0.598628
ANO5	11p14.3	0	1	0	0	1	1
ANO6	12q12	2	2	5	4	0.248706	0.411756
ANO7	2q37.3	11	2	13	2	0.301192	1
ANO8	19p13.11	1	1	0	1	1	1
ANO9	11p15.5	5	1	7	0	0.381388	1
ANP32A	15q23	3	2	5	0	0.306707	0.506654
ANP32A-IT1	15q23	3	2	5	0	0.306707	0.506654
ANP32AP1	15q14	10	6	14	2	0.147141	0.475467
ANP32B	9q22.33	3	5	2	2	1	0.474857
ANP32C	4q32.3	8	6	7	4	1	1
ANP32D	12q13.11	3	1	1	3	0.634958	0.323682
ANP32E	1q21.2	0	9	0	9	1	0.633845
ANPEP	15q26.1	1	3	7	3	0.0241265	1
ANTXR1	2p13.3	8	0	10	0	0.339862	1
ANTXR2	4q21.21	3	6	5	3	0.306707	0.737599
ANTXRL	10q11.22	11	4	12	1	0.519364	0.391597
ANXA1	9q21.13	5	1	7	1	0.381388	1
ANXA10	4q32.3	8	5	8	4	0.619153	1
ANXA11	10q22.3	21	3	12	1	0.468242	0.634958
ANXA13	8q24.13	0	16	4	7	0.036274	0.203964
ANXA2	15q22.2	4	2	7	1	0.224526	1
ANXA2P1	4q31.3	6	7	3	4	0.737599	0.762672
ANXA2P2	9p13.3	3	2	2	1	1	1
ANXA2P3	10q21.3	8	4	8	1	0.619153	0.391597
ANXA3	4q21.21	2	5	5	4	0.248706	1
ANXA4	2p13.3	8	0	10	0	0.339862	1
ANXA5	4q27	15	5	11	3	1	1
ANXA6	5q33.1	1	4	1	5	1	0.514209
ANXA7	10q22.2	8	3	6	1	1	0.634958
ANXA8	10q11.22	11	4	12	1	0.519364	0.391597
ANXA8L1	10q11.22	11	4	12	1	0.519364	0.391597
ANXA8L2	10q11.22	11	4	12	1	0.519364	0.391597
ANXA9	1q21.3	0	10	0	10	1	0.647932
AOAH	7p14.2	2	6	2	4	1	1
AOC2	17q21.31	19	3	17	0	0.72839	0.259981
AOC3	17q21.31	19	3	17	0	0.72839	0.259981
AOC4	17q21.31	19	3	17	0	0.72839	0.259981
AOX1	2q33.1	3	5	2	3	1	1
AOX2P	2q33.1	3	4	3	3	1	1
AP1AR	4q25	6	3	9	2	0.290338	1
AP1B1	22q12.2	10	1	7	0	1	1
AP1B1P1	22q12.3	7	0	4	0	0.762672	1
AP1G1	16q22.2	45	1	21	0	0.0449661	1
AP1G2	14q11.2	0	1	3	1	0.0834473	1
AP1M1	19p13.11	1	2	1	1	1	1
AP1M2	19p13.2	3	1	3	0	1	1
AP1S1	7q22.1	5	8	3	2	1	0.197612
AP1S3	2q36.1	9	0	5	2	0.595749	0.191461
AP2A1	19q13.33	3	3	3	2	1	1
AP2A2	11p15.5	3	2	7	0	0.11307	0.506654
AP2B1	17q12	7	3	4	1	0.762672	0.634958
AP2M1	3q27.1	9	6	3	10	0.243883	0.134063
AP2S1	19q13.32	10	1	7	1	1	1
AP3B1	5q14.1	34	2	26	0	1	0.506654
AP3B2	15q25.2	2	1	6	4	0.146402	0.173576
AP3D1	19p13.3	14	2	6	1	0.253097	1
AP3M1	10q22.2	13	3	8	1	0.657989	0.634958
AP3M2	8p11.21	20	7	13	2	0.717111	0.31044
AP3S1	5q22.3	26	1	20	3	1	0.323682
AP3S2	15q26.1	1	3	7	3	0.0241265	1
AP4B1	1p13.2	12	0	5	2	0.320318	0.191461
AP4E1	15q21.2	7	3	10	0	0.222334	0.259981
AP4M1	7q22.1	4	7	1	3	0.391597	0.524353
AP4S1	14q12	2	0	1	1	1	0.438134
APAF1	12q23.1	4	7	2	9	0.699918	0.319303
APBA1	9q21.11	5	1	2	1	0.474857	1
APBA2	15q13.1	10	6	14	2	0.147141	0.475467
APBA3	19p13.3	16	0	5	1	0.0723047	0.438134
APBB1	11p15.4	2	2	6	1	0.146402	1
APBB1IP	10p12.1	3	3	3	0	1	0.259981
APBB2	4p14	14	1	6	1	0.253097	1
APBB3	5q31.3	7	6	1	6	0.0849027	0.771253
APC	5q22.2	29	3	18	3	0.444282	1
APC2	19p13.3	12	1	7	0	0.64025	1
APCDD1	18p11.22	0	1	1	3	0.438134	0.323682
APCDD1L	20q13.32	2	4	0	4	0.506654	0.734451
APCS	1q23.2	9	2	6	5	0.798942	0.248706
APEH	3p21.31	2	2	5	1	0.248706	1
APEX1	14q11.2	6	1	4	0	1	1
APH1A	1q21.2	0	9	0	9	1	0.633845
APH1B	15q22.2	2	1	8	1	0.0247225	1
API5	11p12	16	1	8	0	0.39935	1
APIP	11p13	9	3	5	0	0.595749	0.259981
APITD1	1p36.22	19	2	12	1	0.581173	1
APITD1-CORT	1p36.22	19	2	12	1	0.581173	1
APLF	2p13.3	7	1	10	0	0.222334	1
APLNR	11q12.1	2	1	5	0	0.248706	1
APLP1	19q13.12	2	2	3	1	0.657851	1
APLP2	11q24.3	15	7	6	3	0.180755	0.524353
APOA1	11q23.3	19	3	20	1	0.400761	0.634958
APOA1BP	1q23.1	8	3	4	4	0.563468	0.70454
APOA2	1q23.3	10	2	6	5	0.798848	0.248706
APOA4	11q23.3	18	3	20	1	0.307553	0.634958
APOA5	11q23.3	18	3	18	1	0.487105	0.634958
APOB	2p24.1	4	4	4	2	0.734451	0.699918
APOBEC1	12p13.31	16	2	14	3	0.849858	0.657851
APOBEC2	6p21.1	2	3	1	5	1	0.306707
APOBEC3A	22q13.1	1	0	2	1	0.584022	0.438134
APOBEC3B	22q13.1	1	0	2	1	0.584022	0.438134
APOBEC3C	22q13.1	1	0	2	1	0.584022	0.438134
APOBEC3D	22q13.1	1	0	2	1	0.584022	0.438134
APOBEC3F	22q13.1	1	0	2	1	0.584022	0.438134
APOBEC3G	22q13.1	1	0	2	1	0.584022	0.438134
APOBEC3H	22q13.1	1	0	2	1	0.584022	0.438134
APOBEC4	1q25.3	9	4	2	2	0.12337	0.699918
APOBR	16p11.2	3	2	0	1	0.259981	1
APOC1	19q13.32	8	1	6	1	1	1
APOC1P1	19q13.32	8	1	6	1	1	1
APOC2	19q13.32	8	1	6	1	1	1
APOC3	11q23.3	18	3	20	1	0.307553	0.634958
APOC4	19q13.32	8	1	6	1	1	1
APOC4-APOC2	19q13.32	8	1	6	1	1	1
APOD	3q29	15	3	11	9	1	0.0374923
APOE	19q13.32	8	1	6	1	1	1
APOF	12q13.3	1	4	2	3	0.584022	1
APOH	17q24.2	2	6	5	7	0.248706	0.573934
APOL1	22q12.3	1	2	2	3	0.584022	0.657851
APOL2	22q12.3	1	2	2	3	0.584022	0.657851
APOL3	22q12.3	1	2	2	1	0.584022	1
APOL4	22q12.3	1	2	2	1	0.584022	1
APOL5	22q12.3	2	2	2	0	1	0.506654
APOL6	22q12.3	2	2	3	0	0.657851	0.506654
APOLD1	12p13.1	41	2	36	0	0.617642	0.506654
APOM	6p21.33	1	1	0	6	1	0.0470983
APOPT1	14q32.33	9	3	4	3	0.405459	1
APP	21q21.3	6	3	3	0	0.737599	0.259981
APPBP2	17q23.2	5	4	5	8	0.754225	0.141682
APPL1	3p14.3	1	2	5	1	0.0910763	1
APPL2	12q23.3	4	7	5	9	0.514209	0.319303
APRT	16q24.3	57	1	38	4	0.422649	0.173576
APTX	9p21.1	4	2	2	1	0.699918	1
AQP1	7p14.3	0	6	1	5	0.438134	1
AQP10	1q21.3	0	9	0	9	1	0.633845
AQP11	11q14.1	0	8	0	5	1	0.782588
AQP12A	2q37.3	9	2	12	1	0.261979	1
AQP12B	2q37.3	9	2	12	1	0.261979	1
AQP2	12q13.12	2	1	1	4	1	0.173576
AQP3	9p13.3	3	2	2	1	1	1
AQP4	18q11.2	3	1	4	0	0.70454	1
AQP5	12q13.12	2	1	1	4	1	0.173576
AQP6	12q13.12	2	1	1	4	1	0.173576
AQP7	9p13.3	3	2	2	1	1	1
AQP7P1	9q13	2	6	2	3	1	0.737599
AQP7P3	9p12	2	6	2	3	1	0.737599
AQP8	16p12.1	1	1	2	1	0.584022	1
AQP9	15q21.3	8	3	12	1	0.168561	0.634958
AQPEP	5q23.1	25	1	20	3	1	0.323682
AQR	15q14	9	6	14	2	0.130385	0.475467
ARAP1	11q13.4	1	6	0	4	1	1
ARAP2	4p14	9	1	7	1	1	1
ARAP3	5q31.3	8	5	1	6	0.084589	0.545974
ARC	8q24.3	3	10	7	9	0.11307	0.815715
ARCN1	11q23.3	19	5	16	2	0.860669	0.474857
AREG	4q13.3	2	5	3	4	0.657851	1
ARF1	1q42.13	20	0	17	2	0.86368	0.191461
ARF3	12q13.12	1	1	1	3	1	0.323682
ARF4	3p14.3	1	1	5	1	0.0910763	1
ARF5	7q32.1	12	6	10	0	1	0.0375171
ARF6	14q21.3	1	4	1	1	1	0.391597
ARFGAP1	20q13.33	2	6	1	4	1	1
ARFGAP2	11p11.2	16	0	13	0	1	1
ARFGAP3	22q13.2	6	1	6	1	0.771253	1
ARFGEF1	8q13.2	1	14	3	6	0.323682	0.253097
ARFGEF2	20q13.13	2	6	2	2	1	0.475467
ARFIP1	4q31.3	6	7	4	4	1	0.762672
ARFIP2	11p15.4	2	2	6	1	0.146402	1
ARFRP1	20q13.33	2	6	1	5	1	1
ARG1	6q23.2	1	3	4	1	0.173576	0.634958
ARG2	14q24.1	12	2	9	0	1	0.506654
ARGFX	3q13.33	5	5	4	5	1	0.754225
ARGFXP2	17q11.2	5	2	2	1	0.474857	1
ARGLU1	13q33.3	8	4	8	2	0.619153	0.699918
ARHGAP1	11p11.2	14	0	12	0	0.840961	1
ARHGAP10	4q31.23	9	5	4	4	0.405459	1
ARHGAP11A	15q13.3	10	7	12	1	0.38006	0.0849027
ARHGAP11B	15q13.2	10	6	14	2	0.147141	0.475467
ARHGAP12	10p11.22	12	1	4	1	0.198905	1
ARHGAP15	2q22.2	44	1	25	0	0.191772	1
ARHGAP17	16p12.1	3	1	2	1	1	1
ARHGAP18	6q22.33	4	2	5	2	0.514209	1
ARHGAP19	10q24.1	24	7	17	3	0.86971	0.524353
ARHGAP19-SLIT1	10q24.1	24	7	17	3	0.86971	0.524353
ARHGAP20	11q23.1	14	2	16	1	0.342958	1
ARHGAP21	10p12.1	5	2	2	1	0.474857	1
ARHGAP22	10q11.22	8	4	10	1	0.339862	0.391597
ARHGAP23	17q12	8	0	6	2	1	0.191461
ARHGAP24	4q21.23	4	4	7	2	0.224526	0.699918
ARHGAP25	2p13.3	7	0	10	0	0.222334	1
ARHGAP26	5q31.3	9	5	1	6	0.0482282	0.545974
ARHGAP27	17q21.31	29	2	19	0	0.646386	0.506654
ARHGAP28	18p11.31	1	5	4	2	0.173576	0.474857
ARHGAP29	1p22.1	21	0	13	0	0.592134	1
ARHGAP30	1q23.3	10	3	5	5	0.442994	0.306707
ARHGAP31	3q13.33	10	5	5	2	0.442994	0.474857
ARHGAP32	11q24.3	14	6	8	3	0.517167	0.737599
ARHGAP33	19q13.12	2	2	3	1	0.657851	1
ARHGAP35	19q13.32	10	2	7	1	1	1
ARHGAP39	8q24.3	3	11	8	10	0.0658228	0.823144
ARHGAP40	20q11.23	7	4	2	1	0.31044	0.391597
ARHGAP42	11q22.1	14	2	6	4	0.253097	0.411756
ARHGAP44	17p12	13	0	13	2	0.546941	0.191461
ARHGAP5	14q12	3	1	2	1	1	1
ARHGAP5-AS1	14q12	3	1	2	1	1	1
ARHGAP8	22q13.31	9	2	9	1	0.633845	1
ARHGAP9	12q13.3	4	4	2	2	0.699918	0.699918
ARHGDIA	17q25.3	5	4	5	7	0.754225	0.224526
ARHGDIB	12p12.3	19	2	18	2	0.606363	1
ARHGDIG	16p13.3	3	4	3	3	1	1
ARHGEF1	19q13.2	10	1	5	1	0.442994	1
ARHGEF10	8p23.3	16	2	26	1	0.0149754	1
ARHGEF10L	1p36.13	13	1	10	0	1	1
ARHGEF11	1q23.1	18	2	6	4	0.0606469	0.411756
ARHGEF12	11q23.3	21	4	15	1	0.862419	0.391597
ARHGEF15	17p13.1	27	1	22	1	0.880535	1
ARHGEF16	1p36.32	9	4	9	4	0.633845	0.734451
ARHGEF17	11q13.4	1	7	0	5	1	1
ARHGEF18	19p13.2	5	1	5	1	0.754225	1
ARHGEF19	1p36.13	11	2	8	2	1	1
ARHGEF2	1q22	10	5	2	5	0.0758891	0.754225
ARHGEF25	12q13.3	2	4	1	2	1	0.699918
ARHGEF26	3q25.2	8	9	3	10	0.36187	0.483887
ARHGEF26-AS1	3q25.2	8	9	3	10	0.36187	0.483887
ARHGEF3	3p14.3	2	2	6	1	0.146402	1
ARHGEF33	2p22.1	15	1	14	3	0.700762	0.323682
ARHGEF35	7q35	4	9	5	2	0.514209	0.12337
ARHGEF37	5q32	3	4	1	6	0.634958	0.345667
ARHGEF38	4q24	10	1	9	1	0.815715	1
ARHGEF4	2q21.1	32	2	27	0	0.780717	0.506654
ARHGEF40	14q11.2	5	1	5	0	0.754225	1
ARHGEF5	7q35	4	9	5	2	0.514209	0.12337
ARHGEF7	13q34	3	6	7	5	0.11307	1
ARID1A	1p36.11	9	2	6	3	0.798942	0.657851
ARID1B	6q25.3	8	1	7	0	1	1
ARID2	12q12	3	2	7	3	0.11307	0.657851
ARID3A	19p13.3	10	1	6	1	0.798848	1
ARID3B	15q24.1	3	1	8	1	0.0658228	1
ARID3C	9p13.3	2	4	1	1	1	0.391597
ARID4A	14q23.1	1	1	6	1	0.0470983	1
ARID4B	1q42.3	24	1	17	3	0.86971	0.323682
ARID5A	2q11.2	2	5	2	0	1	0.0708369
ARID5B	10q21.2	6	7	8	1	0.413853	0.0849027
ARIH1	15q24.1	4	3	5	0	0.514209	0.259981
ARIH2	3p21.31	3	2	6	0	0.189201	0.506654
ARL1	12q23.2	2	5	3	8	0.657851	0.258373
ARL10	5q35.2	0	6	3	7	0.0834473	0.573934
ARL11	13q14.2	82	0	60	1	0.689141	0.438134
ARL13B	3q11.1	10	4	4	3	0.285479	1
ARL14	3q25.33	2	9	2	11	1	0.360188
ARL15	5q11.2	29	4	33	1	0.131955	0.391597
ARL16	17q25.3	6	5	5	7	1	0.381388
ARL17A	17q21.31	28	4	18	2	0.535881	0.699918
ARL17B	17q21.31	28	4	18	2	0.535881	0.699918
ARL2	11q13.1	2	9	0	7	0.506654	1
ARL2BP	16q13	11	1	11	0	0.661327	1
ARL2-SNX15	11q13.1	2	9	0	7	0.506654	1
ARL3	10q24.32	21	5	15	2	0.862419	0.474857
ARL4A	7p21.3	6	3	3	5	0.737599	0.306707
ARL4C	2q37.1	10	1	8	3	1	0.323682
ARL4D	17q21.31	19	4	19	2	0.496769	0.699918
ARL5A	2q23.3	30	3	19	0	0.544432	0.259981
ARL5B	10p12.31	6	2	1	2	0.142467	1
ARL5C	17q12	7	1	7	2	0.785985	0.584022
ARL6	3q11.2	5	6	5	4	0.754225	1
ARL6IP1	16p12.3	0	4	3	1	0.0834473	0.391597
ARL6IP4	12q24.31	8	4	9	8	0.465136	0.141682
ARL6IP5	3p14.1	16	1	7	0	0.203964	1
ARL6IP6	2q23.3	26	4	16	0	0.516334	0.134989
ARL8A	1q32.1	3	0	3	2	1	0.191461
ARL8B	3p26.1	10	0	12	1	0.38006	0.438134
ARL9	4q12	7	3	2	0	0.31044	0.259981
ARMC1	8q13.1	4	11	3	4	1	0.19743
ARMC10	7q22.1	3	8	4	2	0.70454	0.197612
ARMC12	6p21.31	1	1	2	6	0.584022	0.0470983
ARMC2	6q21	67	1	44	1	0.329834	1
ARMC3	10p12.2	5	0	2	1	0.474857	0.438134
ARMC4	10p12.1	7	1	3	0	0.524353	1
ARMC5	16p11.2	3	0	1	0	0.634958	1
ARMC6	19p13.11	0	1	0	1	1	1
ARMC7	17q25.1	6	5	6	9	0.771253	0.170507
ARMC8	3q22.3	5	11	2	12	0.474857	0.519364
ARMC9	2q37.1	9	1	5	3	0.595749	0.323682
ARMS2	10q26.13	8	2	17	1	0.0210559	1
ARNT	1q21.3	0	10	0	10	1	0.647932
ARNT2	15q25.1	1	0	5	3	0.0910763	0.0834473
ARNTL	11p15.2	2	3	5	0	0.248706	0.259981
ARNTL2	12p11.23	6	2	7	3	0.573934	0.657851
ARPC1A	7q22.1	4	9	1	4	0.391597	0.405459
ARPC1B	7q22.1	4	9	1	4	0.391597	0.405459
ARPC2	2q35	7	1	1	5	0.0849027	0.0910763
ARPC3	12q24.11	5	5	6	9	0.545974	0.170507
ARPC4	3p25.3	15	1	13	0	0.845447	1
ARPC4-TTLL3	3p25.3	15	1	13	0	0.845447	1
ARPC5	1q25.3	10	4	2	2	0.0758891	0.699918
ARPC5L	9q33.3	2	7	0	4	0.506654	0.762672
ARPM1	3q26.2	2	12	0	19	0.506654	0.0600609
ARPP19	15q21.2	7	1	12	0	0.100225	1
ARPP21	3p22.3	0	2	2	0	0.191461	0.506654
ARRB1	11q13.4	0	8	0	5	1	0.782588
ARRB2	17p13.2	16	2	16	1	0.468397	1
ARRDC1	9q34.3	4	7	1	3	0.391597	0.524353
ARRDC2	19p13.11	1	1	0	1	1	1
ARRDC3	5q14.3	28	1	26	1	0.561564	1
ARRDC4	15q26.3	3	3	5	2	0.306707	1
ARRDC5	19p13.3	9	1	3	2	0.243883	0.584022
ARSA	22q13.33	5	2	7	1	0.381388	1
ARSB	5q14.1	35	1	26	1	0.8909	1
ARSG	17q24.2	5	4	6	7	0.545974	0.224526
ARSI	5q32	2	4	1	5	1	0.514209
ARSJ	4q26	13	2	9	2	0.829364	1
ARSK	5q15	35	3	25	0	0.782037	0.259981
ART1	11p15.4	2	2	7	0	0.0465256	0.506654
ART3	4q21.1	4	4	2	4	0.699918	0.734451
ART4	12p12.3	20	2	19	2	0.614433	1
ART5	11p15.4	2	2	7	0	0.0465256	0.506654
ARTN	1p34.1	7	1	4	1	0.762672	1
ARV1	1q42.2	21	1	19	3	0.622813	0.323682
ARVCF	22q11.21	11	4	6	0	0.620584	0.134989
AS3MT	10q24.32	22	4	16	1	0.866353	0.391597
ASAH1	8p22	34	2	43	1	0.0242727	1
ASAH2	10q11.23	8	3	10	2	0.339862	1
ASAH2B	10q11.23	6	3	12	0	0.0544786	0.259981
ASAP1	8q24.21	3	15	4	12	0.70454	1
ASAP1-IT1	8q24.21	4	14	4	11	0.734451	1
ASAP2	2p25.1	3	6	4	5	0.70454	1
ASAP3	1p36.12	11	1	11	1	0.661327	1
ASB1	2q37.3	9	1	11	2	0.360188	0.584022
ASB10	7q36.1	5	8	7	2	0.381388	0.197612
ASB13	10p15.1	8	3	7	2	1	1
ASB14	3p14.3	1	2	5	1	0.0910763	1
ASB15	7q31.32	10	6	5	0	0.442994	0.0375171
ASB16	17q21.31	42	2	31	0	0.898411	0.506654
ASB17	1p31.1	21	1	10	0	0.195882	1
ASB18	2q37.2	8	1	10	2	0.339862	0.584022
ASB2	14q32.12	13	3	6	2	0.348359	1
ASB3	2p16.2	8	4	8	1	0.619153	0.391597
ASB4	7q21.3	0	9	1	4	0.438134	0.405459
ASB5	4q34.2	9	7	9	4	0.633845	0.762672
ASB6	9q34.11	4	3	2	3	0.699918	1
ASB7	15q26.3	5	2	6	2	0.545974	1
ASB8	12q13.11	5	1	2	3	0.474857	0.323682
ASB9P1	15q26.1	1	2	4	3	0.173576	0.657851
ASCC1	10q22.1	8	3	6	1	1	0.634958
ASCC2	22q12.2	10	2	8	2	1	1
ASCC3	6q16.3	70	2	48	0	0.457688	0.506654
ASCL1	12q23.2	3	5	4	9	0.70454	0.170507
ASCL2	11p15.5	2	2	8	0	0.0247225	0.506654
ASCL3	11p15.4	1	1	4	1	0.173576	1
ASCL4	12q23.3	4	5	5	7	0.514209	0.381388
ASF1A	6q22.31	50	0	34	0	0.546918	1
ASF1B	19p13.12	4	3	4	0	0.734451	0.259981
ASGR1	17p13.1	43	0	30	1	0.701681	0.438134
ASGR2	17p13.1	41	0	28	1	0.602202	0.438134
ASH1L	1q22	8	8	3	6	0.36187	1
ASH2L	8p11.23	15	13	11	2	1	0.0166859
ASIP	20q11.22	3	5	4	2	0.70454	0.474857
ASL	7q11.21	0	3	0	3	1	1
ASNA1	19p13.2	5	1	4	0	1	1
ASNS	7q21.3	0	8	1	4	0.438134	0.563468
ASNSD1	2q32.2	9	3	1	4	0.0482282	0.70454
ASPA	17p13.2	12	2	9	1	1	1
ASPDH	19q13.33	1	3	4	1	0.173576	0.634958
ASPG	14q32.33	9	2	4	3	0.405459	0.657851
ASPH	8q12.3	5	9	7	2	0.381388	0.12337
ASPHD1	16p11.2	6	1	1	0	0.142467	1
ASPHD2	22q12.1	9	3	7	0	1	0.259981
ASPM	1q31.3	6	1	2	5	0.475467	0.0910763
ASPN	9q22.31	4	3	2	1	0.699918	0.634958
ASPRV1	2p13.3	10	0	10	0	0.647932	1
ASPSCR1	17q25.3	4	4	5	7	0.514209	0.224526
ASRGL1	11q12.3	2	2	1	2	1	1
ASS1	9q34.11	4	4	3	3	1	1
ASTE1	3q22.1	7	8	3	10	0.524353	0.339862
ASTL	2q11.1	3	5	2	0	1	0.0708369
ASTN1	1q25.2	8	5	8	3	0.619153	1
ASTN2	9q33.1	3	8	0	6	0.259981	1
ASUN	12p11.23	8	2	7	3	1	0.657851
ASXL1	20q11.21	1	6	3	1	0.323682	0.142467
ASXL2	2p23.3	7	4	9	3	0.319303	1
ASXL3	18q12.1	5	1	1	0	0.237436	1
ASZ1	7q31.2	9	6	4	1	0.405459	0.142467
ATAD1	10q23.31	63	1	52	1	0.748278	1
ATAD2	8q24.13	0	17	4	8	0.036274	0.301161
ATAD2B	2p24.1	2	5	4	4	0.411756	1
ATAD3A	1p36.33	9	4	9	4	0.633845	0.734451
ATAD3B	1p36.33	9	4	9	4	0.633845	0.734451
ATAD3C	1p36.33	9	4	9	4	0.633845	0.734451
ATAD5	17q11.2	6	1	3	1	0.737599	1
ATAT1	6p21.33	1	1	0	7	1	0.0241265
ATCAY	19p13.3	13	0	4	2	0.133513	0.191461
ATE1	10q26.13	8	2	18	1	0.00830237	1
ATF1	12q13.12	4	2	1	5	0.391597	0.248706
ATF2	2q31.1	21	4	14	1	0.724984	0.391597
ATF3	1q32.3	16	1	9	3	0.535951	0.323682
ATF4	22q13.1	2	0	2	0	1	1
ATF5	19q13.33	3	3	4	1	0.70454	0.634958
ATF6	1q23.3	10	2	6	5	0.798848	0.248706
ATF6B	6p21.33	1	1	0	6	1	0.0470983
ATF7	12q13.13	1	5	1	4	1	1
ATF7IP	12p13.1	31	3	23	2	0.885312	1
ATF7IP2	16p13.2	0	3	2	1	0.191461	0.634958
ATG10	5q14.1	20	4	18	0	0.734164	0.134989
ATG12	5q22.3	26	1	19	3	0.875643	0.323682
ATG13	11p11.2	17	0	12	0	0.848745	1
ATG14	14q22.3	2	1	6	1	0.146402	1
ATG16L1	2q37.1	12	1	8	3	0.820294	0.323682
ATG16L2	11q13.4	1	6	0	4	1	1
ATG2A	11q13.1	2	9	0	7	0.506654	1
ATG2B	14q32.2	12	1	5	2	0.320318	0.584022
ATG3	3q13.2	10	3	5	2	0.442994	1
ATG4B	2q37.3	10	1	10	2	0.647932	0.584022
ATG4C	1p31.3	18	0	8	0	0.223124	1
ATG4D	19p13.2	3	1	3	0	1	1
ATG5	6q21	70	0	44	0	0.236329	1
ATG7	3p25.3	11	0	15	1	0.158661	0.438134
ATG9A	2q35	9	0	4	3	0.405459	0.0834473
ATG9B	7q36.1	5	8	7	2	0.381388	0.197612
ATHL1	11p15.5	5	1	7	0	0.381388	1
ATIC	2q35	7	1	4	4	0.762672	0.173576
ATL1	14q22.1	1	4	2	1	0.584022	0.391597
ATL2	2p22.2	17	1	12	2	0.848745	0.584022
ATL3	11q12.3	1	4	0	3	1	1
ATM	11q22.3	23	4	18	2	1	0.699918
ATMIN	16q23.2	60	0	37	1	0.253506	0.438134
ATN1	12p13.31	14	1	14	3	0.55844	0.323682
ATOH1	4q22.2	7	4	9	0	0.319303	0.134989
ATOH7	10q21.3	7	7	5	1	1	0.0849027
ATOH8	2p11.2	5	3	4	2	1	1
ATOX1	5q33.1	4	4	1	5	0.391597	0.514209
ATP10A	15q12	5	7	10	4	0.110039	0.762672
ATP10B	5q34	2	7	2	7	1	0.785985
ATP10D	4p12	7	3	3	1	0.524353	0.634958
ATP11A	13q34	5	7	9	2	0.170507	0.31044
ATP11B	3q26.33	9	6	3	10	0.243883	0.134063
ATP12A	13q12.12	10	3	6	7	0.798848	0.11307
ATP13A1	19p13.11	0	2	1	2	0.438134	1
ATP13A2	1p36.13	12	1	10	0	1	1
ATP13A3	3q29	12	3	12	8	0.535475	0.0658228
ATP13A4	3q29	14	4	8	8	0.517167	0.141682
ATP13A5	3q29	12	3	7	8	0.64025	0.0658228
ATP1A1	1p13.1	11	1	4	1	0.19743	1
ATP1A1OS	1p13.1	11	1	4	1	0.19743	1
ATP1A2	1q23.2	9	3	5	5	0.595749	0.306707
ATP1A3	19q13.2	13	1	4	1	0.133513	1
ATP1A4	1q23.2	9	3	5	5	0.595749	0.306707
ATP1B1	1q24.2	12	1	4	2	0.198905	0.584022
ATP1B2	17p13.1	52	0	40	0	1	1
ATP1B3	3q23	3	9	2	12	1	0.261979
ATP2A1	16p11.2	4	3	1	0	0.391597	0.259981
ATP2A2	12q24.11	6	5	8	8	0.413853	0.258373
ATP2A3	17p13.2	16	2	11	1	0.842919	1
ATP2B1	12q21.33	2	5	0	11	0.506654	0.0696878
ATP2B2	3p25.3	12	1	13	1	0.415027	1
ATP2B4	1q32.1	1	2	2	3	0.584022	0.657851
ATP2C1	3q22.1	7	8	3	11	0.524353	0.242113
ATP2C2	16q24.1	66	0	43	1	0.325782	0.438134
ATP4A	19q13.12	2	3	3	1	0.657851	0.634958
ATP4B	13q34	4	7	8	2	0.141682	0.31044
ATP5A1	18q21.1	4	1	6	2	0.345667	0.584022
ATP5B	12q13.3	1	4	2	2	0.584022	0.699918
ATP5C1	10p14	8	3	6	2	1	1
ATP5D	19p13.3	9	1	5	0	0.595749	1
ATP5E	20q13.32	2	4	0	4	0.506654	0.734451
ATP5EP2	13q12.2	9	5	4	7	0.405459	0.381388
ATP5F1	1p13.2	14	1	6	1	0.253097	1
ATP5G1	17q21.32	1	6	1	5	1	1
ATP5G2	12q13.13	1	5	1	4	1	1
ATP5G3	2q31.1	21	4	14	1	0.724984	0.391597
ATP5H	17q25.1	6	5	6	9	0.771253	0.170507
ATP5I	4p16.3	3	6	3	4	1	1
ATP5J	21q21.3	6	3	3	0	0.737599	0.259981
ATP5J2	7q22.1	4	8	0	4	0.134989	0.563468
ATP5J2-PTCD1	7q22.1	4	9	0	4	0.134989	0.405459
ATP5L	11q23.3	19	5	17	2	0.72839	0.474857
ATP5L2	22q13.2	6	2	4	1	1	1
ATP5O	21q22.11	5	2	0	3	0.0708369	0.657851
ATP5S	14q21.3	1	3	2	1	0.584022	0.634958
ATP5SL	19q13.2	10	1	6	1	0.798848	1
ATP6AP1L	5q14.2	16	4	13	1	1	0.391597
ATP6V0A1	17q21.2	21	1	19	0	0.622813	1
ATP6V0A2	12q24.31	12	5	11	8	0.830144	0.258373
ATP6V0A4	7q34	5	7	4	2	1	0.31044
ATP6V0B	1p34.1	7	1	4	1	0.762672	1
ATP6V0C	16p13.3	0	5	1	3	0.438134	1
ATP6V0CP3	6p21.1	3	2	1	5	0.634958	0.248706
ATP6V0D1	16q22.1	15	1	9	0	0.674012	1
ATP6V0D2	8q21.3	5	12	2	10	0.474857	1
ATP6V0E1	5q35.1	1	7	3	6	0.323682	1
ATP6V0E2	7q36.1	5	7	5	2	0.754225	0.31044
ATP6V1A	3q13.2	8	3	5	1	0.782588	0.634958
ATP6V1B1	2p13.3	10	1	9	0	0.815715	1
ATP6V1B2	8p21.3	39	2	51	0	0.00702753	0.506654
ATP6V1C1	8q22.3	1	17	1	11	1	0.697338
ATP6V1C2	2p25.1	2	5	3	4	0.657851	1
ATP6V1D	14q23.3	9	2	9	1	0.633845	1
ATP6V1E1	22q11.21	10	3	7	0	1	0.259981
ATP6V1E2	2p21	10	2	10	1	0.647932	1
ATP6V1F	7q32.1	9	7	7	1	1	0.0849027
ATP6V1G1	9q32	3	4	0	5	0.259981	0.514209
ATP6V1G2	6p21.33	1	1	0	6	1	0.0470983
ATP6V1G2-DDX39B	6p21.33	1	1	0	6	1	0.0470983
ATP6V1G3	1q31.3	4	2	2	3	0.699918	0.657851
ATP6V1H	8q11.23	4	12	5	2	0.514209	0.0278419
ATP7B	13q14.3	78	1	56	0	0.610823	1
ATP8A1	4p13	13	1	6	2	0.348359	0.584022
ATP8A2	13q12.13	9	3	8	8	0.807873	0.0658228
ATP8B1	18q21.31	19	2	8	2	0.162672	1
ATP8B2	1q21.3	0	10	0	9	1	0.815715
ATP8B3	19p13.3	17	1	7	0	0.204826	1
ATP8B4	15q21.2	10	4	9	0	0.815715	0.134989
ATP8B5P	9p13.3	0	5	1	1	0.438134	0.237436
ATP9A	20q13.2	1	7	1	2	1	0.31044
ATP9B	18q23	26	0	20	0	1	1
ATPAF1	1p33	13	1	7	0	0.494678	1
ATPAF1-AS1	1p33	13	1	7	0	0.494678	1
ATPAF2	17p11.2	1	1	3	7	0.323682	0.0241265
ATPBD4	15q14	11	6	14	2	0.22083	0.475467
ATPIF1	1p35.3	11	0	8	3	1	0.0834473
ATR	3q23	5	9	1	12	0.237436	0.261979
ATRIP	3p21.31	4	2	8	0	0.141682	0.506654
ATRN	20p13	2	1	8	1	0.0247225	1
ATRNL1	10q25.3	15	2	17	2	0.276407	1
ATXN1	6p22.3	4	2	2	5	0.699918	0.248706
ATXN10	22q13.31	11	2	9	1	1	1
ATXN1L	16q22.2	46	1	22	0	0.0480167	1
ATXN2	12q24.12	7	5	6	7	1	0.381388
ATXN2L	16p11.2	4	3	1	0	0.391597	0.259981
ATXN3	14q32.12	15	1	8	2	0.399102	0.584022
ATXN7	3p14.1	4	4	5	0	0.514209	0.134989
ATXN7L1	7q22.3	7	7	2	3	0.31044	0.524353
ATXN7L2	1p13.3	16	2	6	2	0.127173	1
ATXN7L3	17q21.31	43	2	31	0	0.799624	0.506654
ATXN7L3B	12q21.1	7	2	0	9	0.0200254	0.0128966
ATXN8OS	13q21.33	57	0	43	1	0.910294	0.438134
AUH	9q22.31	5	4	1	0	0.237436	0.134989
AUP1	2p13.1	10	1	7	2	1	0.584022
AURKA	20q13.2	3	5	1	3	0.634958	1
AURKAIP1	1p36.33	9	4	9	4	0.633845	0.734451
AURKAPS1	1q41	15	1	12	3	1	0.323682
AURKB	17p13.1	32	1	23	1	0.775163	1
AURKC	19q13.43	2	4	2	2	1	0.699918
AUTS2	7q11.22	0	4	5	6	0.0157262	0.345667
AVEN	15q14	10	6	14	3	0.147141	0.737599
AVIL	12q14.1	1	3	1	2	1	1
AVL9	7p14.3	1	7	1	5	1	1
AVP	20p13	4	0	6	0	0.345667	1
AVPI1	10q24.2	25	6	17	3	0.745708	0.737599
AVPR1A	12q14.2	2	3	1	5	1	0.306707
AVPR1B	1q32.1	3	2	6	5	0.189201	0.248706
AXDND1	1q25.2	7	2	4	2	0.762672	1
AXIN1	16p13.3	3	4	3	3	1	1
AXIN2	17q24.1	3	5	5	7	0.306707	0.381388
AXL	19q13.2	10	1	6	2	0.798848	0.584022
AZGP1	7q22.1	5	8	0	3	0.0708369	0.36187
AZGP1P1	7q22.1	5	8	0	3	0.0708369	0.36187
AZI1	17q25.3	6	4	7	8	0.573934	0.141682
AZI2	3p24.1	5	1	4	1	1	1
AZIN1	8q22.3	1	18	1	11	1	0.566826
AZU1	19p13.3	9	1	5	1	0.595749	1
B2M	15q21.1	13	3	12	0	0.683865	0.259981
B3GALNT1	3q26.1	5	8	2	10	0.474857	0.339862
B3GALNT2	1q42.3	24	1	16	3	0.739948	0.323682
B3GALT1	2q24.3	20	2	16	2	1	1
B3GALT2	1q31.2	12	1	6	3	0.470164	0.323682
B3GALT4	6p21.32	0	1	0	5	1	0.0910763
B3GALT5	21q22.2	70	0	36	2	0.0268362	0.191461
B3GALT6	1p36.33	9	4	9	4	0.633845	0.734451
B3GALTL	13q12.3	24	5	16	5	0.739948	0.754225
B3GAT1	11q25	7	6	4	3	0.762672	0.737599
B3GAT2	6q13	30	1	20	1	0.652593	1
B3GAT3	11q12.3	3	2	1	2	0.634958	1
B3GNT1	11q13.2	0	11	0	5	1	0.443332
B3GNT2	2p15	8	4	8	0	0.619153	0.134989
B3GNT3	19p13.11	1	1	0	1	1	1
B3GNT4	12q24.31	8	5	9	8	0.465136	0.258373
B3GNT5	3q27.1	8	5	3	11	0.36187	0.0696878
B3GNT6	11q13.5	0	7	0	5	1	1
B3GNT7	2q37.1	9	1	5	3	0.595749	0.323682
B3GNT8	19q13.2	10	1	6	1	0.798848	1
B3GNT9	16q22.1	14	1	10	0	1	1
B3GNTL1	17q25.3	3	3	5	7	0.306707	0.11307
B4GALNT1	12q13.3	2	4	1	2	1	0.699918
B4GALNT2	17q21.32	0	5	2	5	0.191461	0.754225
B4GALNT3	12p13.33	13	3	11	2	0.836443	1
B4GALNT4	11p15.5	5	1	7	0	0.381388	1
B4GALT1	9p21.1	5	2	2	1	0.474857	1
B4GALT2	1p34.1	7	1	4	1	0.762672	1
B4GALT3	1q23.3	9	2	5	5	0.595749	0.248706
B4GALT4	3q13.32	9	7	5	2	0.595749	0.31044
B4GALT5	20q13.13	1	8	1	3	1	0.36187
B4GALT6	18q12.1	3	2	2	2	1	1
B4GALT7	5q35.3	0	5	3	7	0.0834473	0.381388
B7H6	11p15.1	1	3	2	1	0.584022	0.634958
B9D1	17p11.2	4	5	3	6	1	0.545974
B9D2	19q13.2	10	1	6	2	0.798848	0.584022
BAALC	8q22.3	1	17	1	11	1	0.697338
BAAT	9q31.1	4	5	1	5	0.391597	0.754225
BABAM1	19p13.11	1	1	1	1	1	1
BACE1	11q23.3	19	4	20	2	0.400761	0.699918
BACE1-AS	11q23.3	19	4	20	2	0.400761	0.699918
BACE2	21q22.2	69	4	40	2	0.101105	0.699918
BACH1	21q21.3	8	1	3	0	0.36187	1
BACH2	6q15	83	0	53	0	0.188322	1
BAD	11q13.1	2	4	0	3	0.506654	1
BAG1	9p13.3	4	2	2	1	0.699918	1
BAG2	6p11.2	7	3	3	1	0.524353	0.634958
BAG3	10q26.11	8	1	16	2	0.0328729	0.584022
BAG4	8p11.23	15	13	12	2	1	0.0166859
BAG5	14q32.33	9	3	4	3	0.405459	1
BAG6	6p21.33	1	1	0	6	1	0.0470983
BAGE	21p11.1	8	3	2	1	0.197612	0.634958
BAGE2	21p11.1	8	3	2	1	0.197612	0.634958
BAGE3	21p11.1	8	3	2	1	0.197612	0.634958
BAGE4	21p11.1	8	3	2	1	0.197612	0.634958
BAGE5	21p11.1	8	3	2	1	0.197612	0.634958
BAHCC1	17q25.3	6	4	7	7	0.573934	0.224526
BAHD1	15q15.1	17	4	15	1	0.717065	0.391597
BAI1	8q24.3	3	10	7	9	0.11307	0.815715
BAI2	1p35.2	8	5	3	1	0.36187	0.237436
BAI3	6q12	33	3	22	1	0.567657	0.634958
BAIAP2	17q25.3	5	3	7	8	0.381388	0.0658228
BAIAP2L1	7q21.3	3	9	1	4	0.634958	0.405459
BAIAP2L2	22q13.1	0	1	1	2	0.438134	0.584022
BAIAP3	16p13.3	3	5	3	2	1	0.474857
BAK1	6p21.31	0	1	1	4	0.438134	0.173576
BAMBI	10p12.1	6	0	4	0	1	1
BANF1	11q13.1	0	11	0	6	1	0.620584
BANF2	20p12.1	2	0	6	1	0.146402	0.438134
BANK1	4q24	7	4	6	0	1	0.134989
BANP	16q24.2	61	1	40	2	0.36928	0.584022
BAP1	3p21.1	4	0	6	0	0.345667	1
BARD1	2q35	7	2	4	2	0.762672	1
BARHL1	9q34.13	2	5	2	3	1	1
BARHL2	1p22.2	17	4	11	1	0.697338	0.391597
BARX1	9q22.32	4	4	1	0	0.391597	0.134989
BARX2	11q24.3	14	6	6	3	0.253097	0.737599
BASP1	5p15.1	4	5	2	1	0.699918	0.237436
BASP1P1	13q12.12	15	7	8	6	0.399102	1
BATF	14q24.3	9	1	11	0	0.360188	1
BATF2	11q13.1	2	9	0	7	0.506654	1
BATF3	1q32.3	17	0	10	4	0.551764	0.036274
BAX	19q13.33	10	3	7	1	1	0.634958
BAZ1A	14q13.1	4	4	0	1	0.134989	0.391597
BAZ1B	7q11.23	0	5	1	7	0.438134	0.381388
BAZ2A	12q13.3	1	4	2	2	0.584022	0.699918
BAZ2B	2q24.2	25	5	14	0	0.318416	0.0708369
BBC3	19q13.32	12	2	11	1	0.830144	1
BBIP1	10q25.2	11	4	15	1	0.158661	0.391597
BBOX1	11p14.2	1	2	1	1	1	1
BBS1	11q13.2	0	11	0	6	1	0.620584
BBS10	12q21.2	3	3	1	9	0.634958	0.0374923
BBS12	4q27	17	5	11	2	0.697338	0.474857
BBS2	16q12.2	10	3	10	0	0.647932	0.259981
BBS4	15q24.1	4	3	6	0	0.345667	0.259981
BBS5	2q31.1	25	1	14	1	0.318416	1
BBS7	4q27	16	5	12	3	1	1
BBS9	7p14.3	3	6	2	4	1	1
BBX	3q13.12	8	5	4	2	0.563468	0.474857
BCAM	19q13.32	9	1	6	1	0.798942	1
BCAN	1q23.1	8	2	4	4	0.563468	0.411756
BCAP29	7q22.3	7	8	4	2	0.762672	0.197612
BCAR1	16q23.1	54	3	26	1	0.0270777	0.634958
BCAR3	1p22.1	21	0	15	0	0.862419	1
BCAR4	16p13.13	0	3	3	2	0.0834473	1
BCAS1	20q13.2	1	9	0	3	1	0.243883
BCAS2	1p13.2	12	0	6	2	0.470164	0.191461
BCAS3	17q23.2	5	6	3	8	1	0.413853
BCAS4	20q13.13	0	8	0	3	1	0.36187
BCAT1	12p12.1	11	1	7	3	0.810194	0.323682
BCAT2	19q13.33	10	3	6	1	0.798848	0.634958
BCCIP	10q26.2	11	4	17	3	0.077513	1
BCDIN3D	12q13.12	2	1	1	4	1	0.173576
BCHE	3q26.1	5	8	2	13	0.474857	0.114949
BCKDHA	19q13.2	10	1	6	1	0.798848	1
BCKDHB	6q14.1	57	1	38	0	0.422649	1
BCKDK	16p11.2	3	1	1	0	0.634958	1
BCL10	1p22.3	16	1	12	0	1	1
BCL11A	2p16.1	10	1	10	0	0.647932	1
BCL11B	14q32.2	11	2	4	2	0.19743	1
BCL2	18q21.33	24	0	11	1	0.157391	0.438134
BCL2A1	15q25.1	1	0	5	3	0.0910763	0.0834473
BCL2L1	20q11.21	0	5	2	2	0.191461	0.474857
BCL2L10	15q21.2	6	3	11	0	0.086405	0.259981
BCL2L11	2q13	14	0	7	0	0.374575	1
BCL2L12	19q13.33	2	3	3	2	0.657851	1
BCL2L13	22q11.21	9	3	7	0	1	0.259981
BCL2L14	12p13.2	34	2	32	0	0.426394	0.506654
BCL2L15	1p13.2	12	0	5	2	0.320318	0.191461
BCL2L2	14q11.2	1	1	4	0	0.173576	1
BCL2L2-PABPN1	14q11.2	1	1	4	0	0.173576	1
BCL3	19q13.32	9	1	6	1	0.798942	1
BCL6	3q27.3	12	4	6	8	0.470164	0.141682
BCL6B	17p13.1	35	0	28	1	1	0.438134
BCL7A	12q24.31	8	5	9	8	0.465136	0.258373
BCL7B	7q11.23	0	5	0	7	1	0.381388
BCL7C	16p11.2	5	1	1	0	0.237436	1
BCL9	1q21.2	2	7	4	4	0.411756	0.762672
BCL9L	11q23.3	20	5	15	2	1	0.474857
BCLAF1	6q23.3	5	1	5	0	0.754225	1
BCMO1	16q23.2	61	0	36	1	0.170463	0.438134
BCO2	11q23.1	17	2	18	1	0.379649	1
BCR	22q11.23	6	5	4	1	1	0.237436
BCRP2	22q11.21	11	4	6	0	0.620584	0.134989
BCRP3	22q11.23	8	3	4	0	0.563468	0.259981
BCS1L	2q35	9	0	3	4	0.243883	0.036274
BDAG1	9q22.33	6	4	3	1	0.737599	0.391597
BDH1	3q29	15	3	12	9	1	0.0374923
BDH2	4q24	4	3	7	0	0.224526	0.259981
BDKRB1	14q32.2	11	1	5	2	0.443332	0.584022
BDKRB2	14q32.2	11	1	5	2	0.443332	0.584022
BDNF	11p14.1	1	2	1	1	1	1
BDNF-AS1	11p14.1	1	2	1	1	1	1
BDP1	5q13.2	43	0	36	0	0.804721	1
BEAN1	16q21	16	1	9	0	0.535951	1
BECN1	17q21.31	20	3	17	0	0.86368	0.259981
BEGAIN	14q32.2	10	3	4	3	0.285479	1
BEND3	6q21	70	1	44	0	0.236329	1
BEND4	4p13	13	1	7	2	0.494678	0.584022
BEND5	1p33	16	2	9	2	0.535951	1
BEND6	6p12.1	5	3	3	2	1	1
BEND7	10p13	8	1	5	3	0.782588	0.323682
BEST1	11q12.3	3	2	1	3	0.634958	0.657851
BEST2	19p13.2	5	1	4	0	1	1
BEST3	12q15	0	5	0	10	1	0.110039
BEST4	1p34.1	7	2	4	2	0.762672	1
BET1	7q21.3	0	9	1	3	0.438134	0.243883
BET1L	11p15.5	5	1	7	0	0.381388	1
BET3L	6q22.1	56	3	36	1	0.352016	0.634958
BFAR	16p13.12	0	4	2	1	0.191461	0.391597
BFSP1	20p12.1	2	0	6	1	0.146402	0.438134
BFSP2	3q22.1	6	8	3	10	0.737599	0.339862
BGLAP	1q22	10	3	2	4	0.0758891	0.70454
BHLHA15	7q21.3	2	9	0	4	0.506654	0.405459
BHLHA9	17p13.3	12	2	11	2	0.830144	1
BHLHE22	8q12.3	2	10	4	4	0.411756	0.285479
BHLHE23	20q13.33	2	6	0	5	0.506654	1
BHLHE40	3p26.1	9	0	11	1	0.360188	0.438134
BHLHE41	12p12.1	8	3	7	3	1	1
BHMT	5q14.1	34	0	26	1	1	0.438134
BHMT2	5q14.1	34	0	26	1	1	0.438134
BICC1	10q21.1	8	4	9	2	0.465136	0.699918
BICD1	12p11.21	4	3	12	3	0.0182722	1
BICD2	9q22.31	5	4	1	0	0.237436	0.134989
BID	22q11.21	10	2	7	0	1	0.506654
BIK	22q13.2	6	1	8	2	0.413853	0.584022
BIN1	2q14.3	32	0	25	0	1	1
BIN2	12q13.13	4	6	2	5	0.699918	1
BIN3	8p21.3	47	1	52	0	0.0546449	1
BIRC2	11q22.2	13	3	6	3	0.348359	1
BIRC3	11q22.2	13	3	6	3	0.348359	1
BIRC5	17q25.3	5	7	11	9	0.0696878	0.319303
BIRC6	2p22.3	16	3	12	2	1	1
BIRC7	20q13.33	2	6	1	4	1	1
BIRC8	19q13.42	2	4	1	2	1	0.699918
BIVM	13q33.1	11	3	5	2	0.443332	1
BIVM-ERCC5	13q33.1	11	3	5	2	0.443332	1
BK250D10.8	22q13.2	6	0	4	1	1	0.438134
BLCAP	20q11.23	6	4	3	1	0.737599	0.391597
BLID	11q24.1	17	3	13	2	1	1
BLK	8p23.1	29	0	30	2	0.26507	0.191461
BLM	15q26.1	1	3	5	4	0.0910763	0.70454
BLMH	17q11.2	2	1	5	2	0.248706	0.584022
BLNK	10q24.1	26	4	19	2	0.875643	0.699918
BLOC1S1	12q13.2	3	5	1	4	0.634958	1
BLOC1S1-RDH5	12q13.2	3	5	1	4	0.634958	1
BLOC1S2	10q24.31	23	7	16	1	0.740054	0.0849027
BLOC1S3	19q13.32	8	0	7	1	1	0.438134
BLVRA	7p13	2	3	1	5	1	0.306707
BLVRB	19q13.2	8	2	5	2	0.782588	1
BLZF1	1q24.2	11	1	5	2	0.443332	0.584022
BMF	15q15.1	16	4	15	1	0.709029	0.391597
BMI1	10p12.2	3	1	3	2	1	0.584022
BMP1	8p21.3	43	1	52	0	0.0211086	1
BMP10	2p13.3	8	0	10	0	0.339862	1
BMP2	20p12.3	3	2	5	1	0.306707	1
BMP2K	4q21.21	2	5	5	4	0.248706	1
BMP3	4q21.21	4	6	5	2	0.514209	0.475467
BMP4	14q22.2	1	1	3	1	0.323682	1
BMP5	6p12.1	4	1	3	2	1	0.584022
BMP6	6p24.3	7	1	13	4	0.065204	0.173576
BMP7	20q13.31	2	5	1	5	1	0.754225
BMP8A	1p34.3	6	2	3	0	0.737599	0.506654
BMP8B	1p34.2	6	2	3	0	0.737599	0.506654
BMPER	7p14.3	2	5	1	4	1	1
BMPR1A	10q23.2	39	3	33	2	0.797305	1
BMPR1B	4q22.3	9	4	8	0	0.807873	0.134989
BMPR2	2q33.1	5	2	4	4	1	0.411756
BMS1	10q11.21	3	5	9	1	0.0374923	0.237436
BMS1P1	10q11.22	14	4	12	2	0.840961	0.699918
BMS1P4	10q22.2	10	2	6	1	0.798848	1
BMS1P5	10q11.22	14	4	12	2	0.840961	0.699918
BNC1	15q25.2	2	1	6	4	0.146402	0.173576
BNC2	9p22.3	10	2	4	0	0.285479	0.506654
BNIP1	5q35.1	1	7	3	6	0.323682	1
BNIP2	15q22.2	5	1	9	1	0.170507	1
BNIP3	10q26.3	10	2	17	1	0.0463072	1
BNIP3L	8p21.2	44	1	42	0	0.339006	1
BNIPL	1q21.3	0	10	0	10	1	0.647932
BOC	3q13.2	10	3	5	1	0.442994	0.634958
BOD1	5q35.2	0	6	2	7	0.191461	0.573934
BOD1L	4p15.33	6	6	5	1	1	0.142467
BOD1P	18q21.31	18	1	8	1	0.223124	1
BOK	2q37.3	10	1	10	2	0.647932	0.584022
BOK-AS1	2q37.3	10	1	10	2	0.647932	0.584022
BOLA1	1q21.2	2	7	4	4	0.411756	0.762672
BOLA2	16p11.2	6	1	1	0	0.142467	1
BOLA2B	16p11.2	6	1	1	0	0.142467	1
BOLA3	2p13.1	11	1	8	1	1	1
BOLA3-AS1	2p13.1	11	1	8	1	1	1
BOLL	2q33.1	4	4	1	3	0.391597	1
BOP1	8q24.3	3	11	8	10	0.0658228	0.823144
BORA	13q22.1	57	1	44	1	1	1
BPESC1	3q23	5	11	3	13	1	0.301192
BPGM	7q33	6	9	4	3	1	0.243883
BPHL	6p25.2	5	1	9	3	0.170507	0.323682
BPI	20q11.23	7	4	3	1	0.524353	0.391597
BPIFA1	20q11.21	2	5	3	1	0.657851	0.237436
BPIFA2	20q11.21	1	5	3	1	0.323682	0.237436
BPIFA3	20q11.21	2	5	3	1	0.657851	0.237436
BPIFA4P	20q11.21	2	5	3	1	0.657851	0.237436
BPIFB1	20q11.21	2	5	3	1	0.657851	0.237436
BPIFB2	20q11.21	1	5	4	1	0.173576	0.237436
BPIFB3	20q11.21	1	5	4	1	0.173576	0.237436
BPIFB4	20q11.21	1	5	3	1	0.323682	0.237436
BPIFB6	20q11.21	1	5	4	1	0.173576	0.237436
BPIFC	22q12.3	6	0	3	0	0.737599	1
BPNT1	1q41	15	1	11	3	1	0.323682
BPTF	17q24.2	4	4	5	7	0.514209	0.224526
BRAF	7q34	4	11	4	2	0.734451	0.0461611
BRAP	12q24.12	7	5	6	7	1	0.381388
BRAT1	7p22.3	4	4	5	4	0.514209	0.734451
BRCA1	17q21.31	19	4	18	4	0.606363	0.734451
BRCA2	13q13.1	31	3	28	4	0.577619	0.70454
BRD1	22q13.33	5	2	7	1	0.381388	1
BRD2	6p21.32	1	1	0	5	1	0.0910763
BRD3	9q34.2	2	5	1	4	1	1
BRD4	19p13.12	1	2	0	1	1	1
BRD7	16q12.1	18	2	7	0	0.146347	0.506654
BRD7P3	6q22.31	51	0	34	0	0.472189	1
BRD8	5q31.2	9	6	1	3	0.0482282	0.737599
BRD9	5p15.33	2	8	1	1	1	0.084589
BRDT	1p22.1	19	2	11	0	0.453237	0.506654
BRE	2p23.2	3	3	6	4	0.189201	0.70454
BREA2	8q24.3	3	11	7	9	0.11307	1
BRF1	14q32.33	9	3	4	4	0.405459	0.70454
BRF2	8p11.23	13	12	11	3	0.836443	0.0676155
BRI3	7q21.3	3	9	0	4	0.259981	0.405459
BRI3BP	12q24.31	15	4	12	6	1	0.345667
BRIP1	17q23.2	2	8	3	9	0.657851	0.465136
BRIX1	5p13.2	4	5	2	4	0.699918	1
BRK1	3p25.3	12	1	13	0	0.415027	1
BRMS1	11q13.2	0	11	0	5	1	0.443332
BRMS1L	14q13.2	4	5	0	4	0.134989	1
BROX	1q41	15	1	13	3	0.845447	0.323682
BRP44	1q24.2	14	4	4	2	0.0880704	0.699918
BRP44L	6q27	14	1	11	0	1	1
BRPF1	3p25.3	15	1	13	0	0.845447	1
BRPF3	6p21.31	1	1	2	5	0.584022	0.0910763
BRSK1	19q13.42	1	6	2	3	0.584022	0.737599
BRSK2	11p15.5	3	2	7	0	0.11307	0.506654
BRWD1	21q22.2	71	1	36	2	0.0205161	0.584022
BRWD1-IT2	21q22.2	69	0	35	2	0.0196906	0.191461
BSCL2	11q12.3	3	2	1	2	0.634958	1
BSDC1	1p35.1	8	4	3	1	0.36187	0.391597
BSG	19p13.3	8	1	5	0	0.782588	1
BSN	3p21.31	2	2	5	1	0.248706	1
BSN-AS2	3p21.31	2	2	5	1	0.248706	1
BSND	1p32.3	14	0	8	2	0.517167	0.191461
BSPH1	19q13.33	9	2	8	1	0.807873	1
BSPRY	9q32	3	6	0	5	0.259981	1
BST1	4p15.32	8	4	4	0	0.563468	0.134989
BST2	19p13.11	1	1	0	1	1	1
BSX	11q24.1	17	3	12	2	0.848745	1
BTAF1	10q23.32	32	3	27	2	0.780717	1
BTBD1	15q25.2	2	1	6	4	0.146402	0.173576
BTBD10	11p15.2	2	3	4	0	0.411756	0.259981
BTBD11	12q23.3	3	7	5	8	0.306707	0.598628
BTBD16	10q26.13	8	2	17	1	0.0210559	1
BTBD17	17q25.1	7	3	7	9	0.785985	0.0374923
BTBD18	11q12.1	2	1	7	0	0.0465256	1
BTBD19	1p34.1	7	2	4	2	0.762672	1
BTBD2	19p13.3	14	1	7	0	0.374575	1
BTBD3	20p12.2	2	0	6	0	0.146402	1
BTBD6	14q32.33	9	3	4	3	0.405459	1
BTBD7	14q32.12	13	3	6	3	0.348359	1
BTBD8	1p22.1	19	2	11	0	0.453237	0.506654
BTBD9	6p21.2	2	1	1	5	1	0.0910763
BTC	4q13.3	2	5	3	3	0.657851	1
BTD	3p25.1	4	1	5	1	0.514209	1
BTF3	5q13.2	40	0	31	0	1	1
BTF3L4	1p32.3	20	1	8	1	0.116892	1
BTF3P11	13q22.3	44	3	42	1	0.339006	0.634958
BTG1	12q21.33	0	8	0	12	1	0.168561
BTG2	1q32.1	1	0	3	3	0.323682	0.0834473
BTG3	21q21.1	11	5	3	0	0.105061	0.0708369
BTG4	11q23.1	16	2	16	1	0.468397	1
BTLA	3q13.2	10	3	5	2	0.442994	1
BTN1A1	6p22.2	3	2	3	5	1	0.248706
BTN2A1	6p22.2	3	2	3	5	1	0.248706
BTN2A2	6p22.2	3	2	3	5	1	0.248706
BTN2A3P	6p22.2	3	2	3	5	1	0.248706
BTN3A1	6p22.2	3	2	3	5	1	0.248706
BTN3A2	6p22.2	3	2	3	5	1	0.248706
BTN3A3	6p22.2	3	2	3	5	1	0.248706
BTNL2	6p21.32	1	1	0	6	1	0.0470983
BTNL3	5q35.3	1	6	3	6	0.323682	0.771253
BTNL8	5q35.3	1	6	3	6	0.323682	0.771253
BTNL9	5q35.3	1	6	3	6	0.323682	0.771253
BTRC	10q24.32	22	5	16	1	0.866353	0.237436
BUB1	2q13	12	2	7	1	0.64025	1
BUB1B	15q15.1	16	4	14	1	0.849858	0.391597
BUB3	10q26.13	8	2	16	1	0.0328729	1
BUD13	11q23.3	18	3	18	1	0.487105	0.634958
BUD31	7q22.1	4	9	0	4	0.134989	0.405459
BVES	6q21	67	1	45	0	0.388534	1
BVES-AS1	6q21	67	1	45	0	0.388534	1
BYSL	6p21.1	1	4	2	5	0.584022	0.514209
BZRAP1	17q22	12	1	7	6	0.64025	0.0470983
BZW1	2q33.1	3	4	3	3	1	1
BZW2	7p21.1	5	5	2	2	0.474857	0.474857
C10orf10	10q11.21	7	4	10	1	0.222334	0.391597
C10orf103	10q22.2	8	4	7	1	1	0.391597
C10orf105	10q22.1	10	3	6	1	0.798848	0.634958
C10orf107	10q21.2	6	7	7	1	0.573934	0.0849027
C10orf108	10p15.3	7	1	5	3	1	0.323682
C10orf11	10q22.2	16	4	9	2	0.535951	0.699918
C10orf111	10p13	8	0	3	4	0.36187	0.036274
C10orf113	10p12.31	5	1	4	1	1	1
C10orf114	10p12.31	4	1	4	1	0.734451	1
C10orf116	10q23.2	38	2	34	2	0.607419	1
C10orf118	10q25.3	11	4	16	3	0.111867	1
C10orf12	10q24.1	23	6	18	3	1	0.737599
C10orf120	10q26.13	8	2	16	1	0.0328729	1
C10orf122	10q26.13	10	4	17	3	0.0463072	1
C10orf125	10q26.3	12	2	17	1	0.122463	1
C10orf128	10q11.23	9	4	10	1	0.483887	0.391597
C10orf129	10q23.33	24	3	21	2	0.753276	1
C10orf131	10q24.1	25	3	19	2	1	1
C10orf136	10q11.21	7	4	10	1	0.222334	0.391597
C10orf137	10q26.13	10	4	17	3	0.0463072	1
C10orf140	10p12.31	4	1	4	1	0.734451	1
C10orf2	10q24.31	22	5	16	1	0.866353	0.237436
C10orf25	10q11.21	7	4	10	1	0.222334	0.391597
C10orf26	10q24.32	21	5	15	1	0.862419	0.237436
C10orf27	10q22.1	10	4	5	1	0.442994	0.391597
C10orf28	10q24.2	24	6	17	3	0.86971	0.737599
C10orf32	10q24.32	22	4	15	1	0.732633	0.391597
C10orf32-AS3MT	10q24.32	22	4	16	1	0.866353	0.391597
C10orf35	10q22.1	7	6	5	1	1	0.142467
C10orf40	10q21.2	7	4	7	4	0.785985	0.734451
C10orf46	10q26.11	8	3	14	2	0.0769475	1
C10orf47	10p14	12	2	6	2	0.470164	1
C10orf53	10q11.23	5	4	12	1	0.0267573	0.391597
C10orf54	10q22.1	9	3	6	1	0.798942	0.634958
C10orf55	10q22.2	12	2	7	1	0.64025	1
C10orf58	10q23.1	23	3	13	1	0.385343	0.634958
C10orf62	10q24.2	23	6	17	3	1	0.737599
C10orf67	10p12.2	5	0	3	1	1	0.438134
C10orf68	10p11.22	9	2	5	0	0.595749	0.506654
C10orf71	10q11.23	8	4	10	1	0.339862	0.391597
C10orf76	10q24.32	23	5	16	1	0.740054	0.237436
C10orf81	10q25.3	10	4	15	3	0.101932	1
C10orf82	10q25.3	10	2	14	2	0.147141	1
C10orf88	10q26.13	8	2	17	1	0.0210559	1
C10orf90	10q26.2	11	2	17	3	0.077513	0.657851
C10orf91	10q26.3	12	2	18	1	0.0864009	1
C10orf95	10q24.32	21	5	15	1	0.862419	0.237436
C10orf96	10q25.3	12	2	14	2	0.314849	1
C10orf99	10q23.1	28	2	17	1	0.433371	1
C11orf1	11q23.1	17	2	16	1	0.590509	1
C11orf10	11q12.2	2	2	2	3	1	0.657851
C11orf16	11p15.4	1	1	4	1	0.173576	1
C11orf2	11q13.1	2	9	0	7	0.506654	1
C11orf20	11q13.1	2	4	0	3	0.506654	1
C11orf21	11p15.5	2	2	8	0	0.0247225	0.506654
C11orf24	11q13.2	2	11	2	7	1	0.810194
C11orf30	11q13.5	0	7	0	6	1	1
C11orf31	11q12.1	2	1	7	0	0.0465256	1
C11orf34	11q23.1	17	2	17	1	0.477615	1
C11orf35	11p15.5	4	2	7	0	0.224526	0.506654
C11orf36	11p15.4	2	1	8	0	0.0247225	1
C11orf40	11p15.4	3	1	7	0	0.11307	1
C11orf41	11p13	6	3	4	0	1	0.259981
C11orf42	11p15.4	2	2	6	1	0.146402	1
C11orf45	11q24.3	13	6	8	3	0.657989	0.737599
C11orf46	11p14.1	3	1	4	1	0.70454	1
C11orf48	11q12.3	2	2	1	2	1	1
C11orf49	11p11.2	16	0	14	0	0.849858	1
C11orf51	11q13.4	0	6	0	4	1	1
C11orf52	11q23.1	17	2	17	1	0.477615	1
C11orf53	11q23.1	15	2	16	1	0.455036	1
C11orf54	11q21	5	6	3	3	1	0.737599
C11orf57	11q23.1	16	2	17	1	0.369507	1
C11orf58	11p15.1	0	3	3	0	0.0834473	0.259981
C11orf61	11q24.2	15	7	12	3	1	0.524353
C11orf63	11q24.1	17	5	14	2	1	0.474857
C11orf65	11q22.3	21	4	17	2	1	0.699918
C11orf67	11q14.1	0	9	0	5	1	0.595749
C11orf68	11q13.1	0	11	0	6	1	0.620584
C11orf70	11q22.1	13	4	6	3	0.348359	1
C11orf71	11q23.2	23	2	20	1	0.749066	1
C11orf73	11q14.2	1	5	2	3	0.584022	1
C11orf74	11p12	9	4	5	0	0.595749	0.134989
C11orf75	11q21	6	5	3	3	0.737599	1
C11orf80	11q13.2	0	11	0	7	1	0.810194
C11orf82	11q14.1	1	7	1	4	1	0.762672
C11orf83	11q12.3	2	2	1	2	1	1
C11orf84	11q13.1	2	4	0	3	0.506654	1
C11orf85	11q13.1	2	9	0	7	0.506654	1
C11orf86	11q13.2	0	11	0	7	1	0.810194
C11orf87	11q22.3	20	2	14	1	0.858355	1
C11orf88	11q23.1	16	2	16	1	0.468397	1
C11orf9	11q12.2	2	2	2	3	1	0.657851
C11orf91	11p13	6	3	4	0	1	0.259981
C11orf92	11q23.1	15	2	16	1	0.455036	1
C11orf93	11q23.1	15	2	16	1	0.455036	1
C11orf94	11p11.2	14	0	10	0	1	1
C11orf95	11q13.1	2	4	0	3	0.506654	1
C11orf96	11p11.2	15	2	10	0	0.836728	0.506654
C12orf10	12q13.13	1	5	1	5	1	0.754225
C12orf12	12q21.33	0	4	0	11	1	0.0312368
C12orf23	12q23.3	3	7	5	8	0.306707	0.598628
C12orf26	12q21.31	4	2	1	11	0.391597	0.00335918
C12orf29	12q21.32	3	4	0	11	0.259981	0.0312368
C12orf32	12p13.33	14	3	12	3	0.840961	1
C12orf33	12p13.31	20	2	18	2	0.734164	1
C12orf34	12q24.11	4	6	6	8	0.345667	0.413853
C12orf35	12p11.21	4	3	11	4	0.0312368	0.70454
C12orf36	12p13.1	37	2	24	0	0.492542	0.506654
C12orf37	12q21.33	0	4	0	11	1	0.0312368
C12orf39	12p12.1	12	3	10	3	1	1
C12orf4	12p13.32	11	2	14	3	0.22083	0.657851
C12orf40	12q12	2	2	2	4	1	0.411756
C12orf42	12q23.2	5	5	4	9	1	0.170507
C12orf43	12q24.31	9	6	7	8	1	0.413853
C12orf44	12q13.13	1	5	2	6	0.584022	0.545974
C12orf45	12q23.3	4	6	5	8	0.514209	0.413853
C12orf47	12q24.12	6	5	6	7	0.771253	0.381388
C12orf49	12q24.22	5	7	7	8	0.381388	0.598628
C12orf5	12p13.32	11	2	14	4	0.22083	0.411756
C12orf50	12q21.32	1	4	1	11	1	0.0312368
C12orf51	12q24.13	6	4	7	6	0.573934	0.345667
C12orf52	12q24.13	4	5	7	6	0.224526	0.545974
C12orf53	12p13.31	14	1	14	3	0.55844	0.323682
C12orf54	12q13.11	3	1	1	3	0.634958	0.323682
C12orf56	12q14.2	4	3	1	5	0.391597	0.306707
C12orf57	12p13.31	15	1	14	3	0.700762	0.323682
C12orf59	12p13.2	24	2	26	1	0.231808	1
C12orf60	12p12.3	20	2	19	2	0.614433	1
C12orf61	12q14.1	3	3	1	5	0.634958	0.306707
C12orf62	12q13.12	3	1	1	4	0.634958	0.173576
C12orf65	12q24.31	9	4	10	8	0.483887	0.141682
C12orf66	12q14.2	4	3	1	5	0.391597	0.306707
C12orf68	12q13.11	4	1	2	3	0.699918	0.323682
C12orf69	12p12.3	20	2	19	2	0.614433	1
C12orf70	12p11.23	7	2	7	3	0.785985	0.657851
C12orf71	12p11.23	7	2	7	3	0.785985	0.657851
C12orf73	12q23.3	4	6	4	9	0.734451	0.290338
C12orf74	12q22	0	7	0	11	1	0.150972
C12orf75	12q23.3	4	7	5	8	0.514209	0.598628
C12orf76	12q24.11	7	5	7	8	0.785985	0.258373
C12orf77	12p12.1	11	1	7	3	0.810194	0.323682
C13orf15	13q14.11	82	2	56	2	0.418749	1
C13orf33	13q12.3	22	6	11	5	0.275816	1
C13orf35	13q34	5	6	7	2	0.381388	0.475467
C14orf1	14q24.3	9	1	12	0	0.261979	1
C14orf101	14q22.3	2	2	6	1	0.146402	1
C14orf102	14q32.11	13	2	8	1	0.657989	1
C14orf105	14q22.3	3	2	6	1	0.189201	1
C14orf109	14q32.12	13	3	6	2	0.348359	1
C14orf118	14q24.3	9	1	12	0	0.261979	1
C14orf119	14q11.2	2	1	4	0	0.411756	1
C14orf126	14q12	3	0	2	1	1	0.438134
C14orf129	14q32.2	13	1	5	2	0.226502	0.584022
C14orf132	14q32.2	12	1	5	2	0.320318	0.584022
C14orf133	14q24.3	9	0	8	0	0.807873	1
C14orf135	14q23.1	6	2	9	0	0.290338	0.506654
C14orf142	14q32.12	13	3	6	2	0.348359	1
C14orf149	14q23.1	5	1	8	0	0.258373	1
C14orf159	14q32.11	12	3	7	1	0.64025	0.634958
C14orf162	14q24.1	8	1	8	0	0.619153	1
C14orf165	14q11.2	1	1	3	1	0.323682	1
C14orf166	14q22.1	1	3	1	1	1	0.634958
C14orf166B	14q24.3	8	0	11	0	0.242113	1
C14orf167	14q11.2	1	1	3	1	0.323682	1
C14orf169	14q24.3	8	2	9	0	0.465136	0.506654
C14orf176	14q11.2	5	1	5	0	0.754225	1
C14orf177	14q32.2	12	2	4	2	0.198905	1
C14orf178	14q24.3	10	0	8	0	1	1
C14orf180	14q32.33	9	2	4	3	0.405459	0.657851
C14orf182	14q21.3	1	4	1	1	1	0.391597
C14orf183	14q21.3	1	4	1	1	1	0.391597
C14orf2	14q32.33	9	3	4	3	0.405459	1
C14orf21	14q12	2	1	2	2	1	0.584022
C14orf23	14q12	1	1	2	1	0.584022	1
C14orf28	14q21.2	1	3	1	1	1	0.634958
C14orf37	14q23.1	3	1	6	1	0.189201	1
C14orf38	14q23.1	5	1	9	0	0.170507	1
C14orf39	14q23.1	5	3	10	0	0.110039	0.259981
C14orf43	14q24.3	8	2	10	0	0.339862	0.506654
C14orf45	14q24.3	9	1	10	0	0.483887	1
C14orf49	14q32.13	12	1	6	2	0.470164	0.584022
C14orf55	14q24.2	8	0	8	0	0.619153	1
C14orf64	14q32.2	13	2	5	2	0.226502	1
C14orf79	14q32.33	9	2	5	4	0.595749	0.411756
C14orf80	14q32.33	8	3	4	4	0.563468	0.70454
C14orf93	14q11.2	3	1	4	0	0.70454	1
C15orf17	15q24.1	3	1	8	1	0.0658228	1
C15orf2	15q11.2	7	6	8	5	0.598628	1
C15orf23	15q15.1	17	4	14	1	1	0.391597
C15orf24	15q14	10	6	14	2	0.147141	0.475467
C15orf26	15q25.1	1	0	6	3	0.0470983	0.0834473
C15orf27	15q24.2	2	1	5	2	0.248706	0.584022
C15orf29	15q14	9	6	14	2	0.130385	0.475467
C15orf32	15q26.1	1	2	5	2	0.0910763	1
C15orf33	15q21.2	10	3	9	0	0.815715	0.259981
C15orf34	15q23	3	3	5	0	0.306707	0.259981
C15orf37	15q25.1	1	0	5	3	0.0910763	0.0834473
C15orf38	15q26.1	1	2	7	3	0.0241265	0.657851
C15orf38-AP3S2	15q26.1	1	3	7	3	0.0241265	1
C15orf39	15q24.2	3	0	8	1	0.0658228	0.438134
C15orf40	15q25.2	2	1	6	4	0.146402	0.173576
C15orf41	15q14	11	4	15	1	0.158661	0.391597
C15orf42	15q26.1	1	3	7	3	0.0241265	1
C15orf43	15q21.1	13	4	12	0	0.683865	0.134989
C15orf44	15q22.31	3	0	6	1	0.189201	0.438134
C15orf48	15q21.1	13	4	13	0	0.546941	0.134989
C15orf5	15q24.3	1	1	6	1	0.0470983	1
C15orf50	15q23	2	3	6	0	0.146402	0.259981
C15orf52	15q15.1	17	4	14	1	1	0.391597
C15orf53	15q14	11	3	14	0	0.22083	0.259981
C15orf54	15q14	11	3	15	1	0.158661	0.634958
C15orf55	15q14	9	6	14	2	0.130385	0.475467
C15orf56	15q15.1	16	4	14	1	0.849858	0.391597
C15orf57	15q15.1	16	4	15	1	0.709029	0.391597
C15orf58	15q26.1	1	2	6	3	0.0470983	0.657851
C15orf59	15q24.1	3	1	7	1	0.11307	1
C15orf60	15q24.1	4	1	7	1	0.224526	1
C15orf61	15q23	3	2	6	1	0.189201	1
C15orf62	15q15.1	15	4	15	1	0.569853	0.391597
C15orf63	15q15.3	13	3	12	0	0.683865	0.259981
C16orf11	16p13.3	3	4	3	3	1	1
C16orf13	16p13.3	3	4	3	3	1	1
C16orf3	16q24.3	54	1	37	4	0.559036	0.173576
C16orf42	16p13.3	3	5	3	2	1	0.474857
C16orf45	16p13.11	0	4	2	1	0.191461	0.391597
C16orf46	16q23.2	61	0	38	1	0.257415	0.438134
C16orf48	16q22.1	16	1	9	1	0.535951	1
C16orf5	16p13.3	0	3	3	2	0.0834473	1
C16orf52	16p12.2	1	1	2	3	0.584022	0.323682
C16orf53	16p11.2	6	1	1	0	0.142467	1
C16orf54	16p11.2	6	1	1	0	0.142467	1
C16orf55	16q24.3	54	1	37	4	0.559036	0.173576
C16orf57	16q21	8	2	10	0	0.339862	0.506654
C16orf58	16p11.2	3	0	1	0	0.634958	1
C16orf59	16p13.3	0	5	1	3	0.438134	1
C16orf61	16q23.2	60	0	37	1	0.253506	0.438134
C16orf62	16p12.3	1	4	3	1	0.323682	0.391597
C16orf7	16q24.3	54	1	37	4	0.559036	0.173576
C16orf70	16q22.1	14	1	11	0	1	1
C16orf71	16p13.3	0	4	1	2	0.438134	0.699918
C16orf72	16p13.2	0	4	1	1	0.438134	0.391597
C16orf73	16p13.3	0	6	1	3	0.438134	0.737599
C16orf74	16q24.1	64	2	43	1	0.441213	1
C16orf78	16q12.1	8	5	6	2	1	0.474857
C16orf79	16p13.3	0	6	1	3	0.438134	0.737599
C16orf80	16q21	9	2	11	0	0.360188	0.506654
C16orf82	16p12.1	1	1	1	2	1	0.584022
C16orf86	16q22.1	16	1	9	1	0.535951	1
C16orf87	16q11.2	0	9	2	5	0.191461	0.595749
C16orf88	16p12.3	1	3	3	1	0.323682	0.634958
C16orf89	16p13.3	1	5	2	3	0.584022	1
C16orf90	16p13.3	0	2	1	2	0.438134	1
C16orf91	16p13.3	2	7	3	2	0.657851	0.31044
C16orf92	16p11.2	6	1	1	0	0.142467	1
C16orf93	16p11.2	5	1	1	0	0.237436	1
C16orf95	16q24.2	62	1	40	3	0.314613	0.323682
C16orf96	16p13.3	0	3	3	2	0.0834473	1
C17orf100	17p13.1	30	0	22	1	0.883033	0.438134
C17orf101	17q25.3	3	4	5	8	0.306707	0.141682
C17orf102	17q12	8	1	4	1	0.563468	1
C17orf103	17p11.2	4	5	4	3	0.734451	1
C17orf104	17q21.31	39	3	25	0	0.422094	0.259981
C17orf105	17q21.31	35	2	29	1	0.789129	1
C17orf107	17p13.2	15	2	16	1	0.455036	1
C17orf108	17q11.2	3	3	2	1	1	0.634958
C17orf109	17q25.1	6	5	7	10	0.573934	0.110039
C17orf110	17q25.1	6	5	7	10	0.573934	0.110039
C17orf28	17q25.1	6	5	7	9	0.573934	0.170507
C17orf39	17p11.2	1	1	3	8	0.323682	0.0122891
C17orf46	17q21.31	28	2	20	0	0.878487	0.506654
C17orf47	17q22	9	1	5	6	0.595749	0.0470983
C17orf48	17p13.1	19	2	16	1	0.860669	1
C17orf49	17p13.1	34	0	27	1	1	0.438134
C17orf50	17q12	7	3	4	1	0.762672	0.634958
C17orf51	17p11.2	2	4	3	3	0.657851	1
C17orf53	17q21.31	42	2	31	0	0.898411	0.506654
C17orf56	17q25.3	6	4	7	8	0.573934	0.141682
C17orf57	17q21.32	10	5	10	3	0.647932	1
C17orf58	17q24.2	4	4	5	7	0.514209	0.224526
C17orf59	17p13.1	32	1	24	1	1	1
C17orf61	17p13.1	49	1	37	0	0.905213	1
C17orf61-PLSCR3	17p13.1	49	1	37	0	0.905213	1
C17orf62	17q25.3	3	4	5	8	0.306707	0.141682
C17orf63	17q11.2	2	2	3	3	0.657851	0.657851
C17orf64	17q23.2	5	3	5	8	0.754225	0.0658228
C17orf65	17q21.31	43	2	31	0	0.799624	0.506654
C17orf66	17q12	6	3	4	1	1	0.634958
C17orf67	17q22	7	5	6	8	1	0.258373
C17orf69	17q21.31	28	4	18	2	0.535881	0.699918
C17orf70	17q25.3	7	5	7	7	0.785985	0.381388
C17orf72	17q23.3	3	6	5	8	0.306707	0.413853
C17orf74	17p13.1	49	1	37	0	0.905213	1
C17orf75	17q11.2	4	1	3	1	1	1
C17orf76-AS1	17p11.2	8	2	5	6	0.782588	0.146402
C17orf77	17q25.1	7	3	7	9	0.785985	0.0374923
C17orf78	17q12	9	2	4	1	0.405459	1
C17orf79	17q11.2	10	2	3	2	0.161284	1
C17orf80	17q25.1	6	3	6	8	0.771253	0.0658228
C17orf81	17p13.1	46	0	34	1	0.807034	0.438134
C17orf82	17q23.2	2	8	3	7	0.657851	1
C17orf85	17p13.2	14	2	9	1	0.674098	1
C17orf89	17q25.3	6	4	7	7	0.573934	0.224526
C17orf90	17q25.3	6	5	6	7	0.771253	0.381388
C17orf96	17q12	8	1	6	3	1	0.323682
C17orf97	17p13.3	12	2	11	1	0.830144	1
C17orf98	17q12	8	2	5	3	0.782588	0.657851
C17orf99	17q25.3	5	7	11	9	0.0696878	0.319303
C18orf1	18p11.21	1	3	3	3	0.323682	1
C18orf21	18q12.2	5	0	2	1	0.474857	0.438134
C18orf25	18q21.1	4	2	7	2	0.224526	1
C18orf26	18q21.2	12	1	7	0	0.64025	1
C18orf32	18q21.1	4	1	6	0	0.345667	1
C18orf34	18q12.1	7	1	2	0	0.31044	1
C18orf42	18p11.31	6	0	4	1	1	0.438134
[truncated: 21,107 more rows]
