# Supplementary material for: Immune infiltration phenotypes of prostate adenocarcinoma and their clinical implications
Source: Cancer Med. 2021 Jun 15;10(15):5358–74. doi: 10.1002/cam4.4063 (PMC8335836; doi:10.1002/cam4.4063)
Supplement: Supplementary file 10 — Table S4 [file CAM4-10-5358-s010.xlsx]

## Sheet: Sheet1
Cell	Hazard Ratio	95% CI	P Value
Th1 cells	0.51	0.33-0.78	0.002
MDSC	1.82	1.18-2.74	0.0058
T helper cells	1.75	1.15-2.66	0.0079
M1 Macrophages	1.75	1.14-2.65	0.0098
Tgd	0.62	0.40-0.93	0.022
pDC	1.61	1.05-2.46	0.0264
TReg	1.49	0.98-2.24	0.0606
NK CD56 bright cells	1.47	0.97-2.23	0.0659
Th17 cells	0.71	0.84-1.47	0.1098
B cells	0.71	0.47-1.07	0.1103
Eosinophils	0.74	0.49-1.12	0.1566
Monocyte	0.76	0.50-1.14	0.1835
Neutrophils	0.79	0.52-1.18	0.2515
TFH	0.83	0.54-1.24	0.3554
aDC	1.2	0.80-1.81	0.3628
T cells	1.16	0.76-1.74	0.4835
Tcm	0.87	0.57-1.31	0.5134
CD8 T cells	0.89	0.59-1.34	0.5885
Mast cells	0.91	0.60-1.36	0.6379
Macrophages	1.08	0.71-1.62	0.7116
iDC	1.06	0.70-1.59	0.7767
NK cells	0.96	0.64-1.44	0.8511
DC	1.03	0.68-1.55	0.8754
NK CD56 dim cells	1.03	0.68-1.54	0.8907
Tem	1.02	0.67-1.53	0.9247
Th2 Cells	1.02	0.63-2.12	0.9397
M2 Macrophages	1.01	0.67-1.51	0.958
Cytotoxic cells	1	0.66-1.50	0.9998
Supplementary Table 4 Univariate regression analysis of immune cells associated with prognosis in the TCGA cohort.
