# Supplementary material for: Immune infiltration phenotypes of prostate adenocarcinoma and their clinical implications
Source: Cancer Med. 2021 Jun 15;10(15):5358–74. doi: 10.1002/cam4.4063 (PMC8335836; doi:10.1002/cam4.4063)
Supplement: Supplementary file 11 — Table S5 [file CAM4-10-5358-s001.xlsx]

## Sheet: Sheet1
Cohort	AUC	C-index
TCGA	0.71	0.71
GSE70770	0.63	0.62
ICGC	0.74	0.73
Renji	0.65	0.65
Supplementary Table 5 The AUC and C-index of the TCGA, GSE70770, ICGC and Renji cohorts.
