# Supplementary material for: Immune infiltration phenotypes of prostate adenocarcinoma and their clinical implications
Source: Cancer Med. 2021 Jun 15;10(15):5358–74. doi: 10.1002/cam4.4063 (PMC8335836; doi:10.1002/cam4.4063)
Supplement: Supplementary file 12 — Table S6 [file CAM4-10-5358-s007.xlsx]

## Sheet: Sheet1
Type	C-index
Nomogram	0.72(0.69-0.75)
Risk score	0.65(0.62-0.68)
Age	0.56(0.53-0.59)
Pathologic_T	0.55(0.52-0.58)
Pathologic_N	0.54(0.51-0.57)
Gleason_score	0.68(0.65-0.71)
Supplementary Table 6 The C-index of the nomogram, IPM and different conventional clinicopathologic characteristics.
